# Supplementary material for: Methane-Dependent Extracellular Electron Transfer at the Bioanode by the Anaerobic Archaeal Methanotroph “Candidatus Methanoperedens”
Source: Front Microbiol. 2022 Apr 12;13:820989. doi: 10.3389/fmicb.2022.820989 (PMC9039326; doi:10.3389/fmicb.2022.820989)
Supplement: Supplementary file 2 [file Table_1.XLSX]

## Sheet: Biofilm_order_level
taxon_name	percent	reads	taxon_id
Methanosarcinales	49.3793	8715586	94695
Burkholderiales	1.76538	311594	80840
Rhizobiales	1.20371	212458	356
Nitrosomonadales	1.19652	211189	32003
Rhodocyclales	0.953553	168305	206389
Desulfuromonadales	0.669807	118223	69541
Flavobacteriales	0.380651	67186	200644
Methylococcales	0.358374	63254	135618
Clostridiales	0.324731	57316	186802
Bacillales	0.275174	48569	1385
Anaerolineales	0.273293	48237	292629
Desulfobacterales	0.234194	41336	213118
Myxococcales	0.228104	40261	29
Streptomycetales	0.210546	37162	85011
Rhodobacterales	0.201101	35495	204455
Pseudomonadales	0.182156	32151	72274
Xanthomonadales	0.173448	30614	135614
Methanomicrobiales	0.169589	29933	2191
Cytophagales	0.163453	28850	768507
Phycisphaerales	0.155306	27412	666506
Corynebacteriales	0.147085	25961	85007
Planctomycetales	0.144406	25488	112
Rhodospirillales	0.138423	24432	204441
Candidatus Brocadiales	0.136049	24013	1127829
Micrococcales	0.127346	22477	85006
Sphingobacteriales	0.121675	21476	200666
Methanobacteriales	0.119907	21164	2158
Chromatiales	0.118395	20897	135613
Synechococcales	0.117868	20804	1890424
Oscillatoriales	0.110304	19469	1150
Chitinophagales	0.107041	18893	1853229
Nostocales	0.09567	16886	1161
Syntrophobacterales	0.084678	14946	213462
Sphingomonadales	0.080441	14198	204457
Methanophagales	0.078758	13901	588814
Desulfovibrionales	0.076928	13578	213115
Nitrospirales	0.075744	13369	189778
Alteromonadales	0.075585	13341	135622
Micromonosporales	0.072803	12850	85008
Candidatus Altiarchaeales	0.072497	12796	1803511
Bacteroidales	0.072492	12795	171549
Enterobacterales	0.070373	12421	91347
Methanocellales	0.067999	12002	570264
Archaeoglobales	0.065217	11511	2231
Pseudonocardiales	0.064464	11378	85010
Oceanospirillales	0.061376	10833	135619
Neisseriales	0.058668	10355	206351
Chloroflexales	0.056339	9944	32064
Propionibacteriales	0.050611	8933	85009
Streptosporangiales	0.049461	8730	85012
Ignavibacteriales	0.048248	8516	795748
Verrucomicrobiales	0.046588	8223	48461
Thiotrichales	0.045229	7983	72273
Cellvibrionales	0.044866	7919	1706369
Acidobacteriales	0.043421	7664	204433
Leptospirales	0.037869	6684	1643688
Thermoanaerobacterales	0.036685	6475	68295
Chlorobiales	0.035286	6228	191411
Thermococcales	0.033705	5949	2258
Marinilabiliales	0.0326	5754	1970189
Lactobacillales	0.03243	5724	186826
Vibrionales	0.031575	5573	135623
Caulobacterales	0.029648	5233	204458
Thermotogales	0.028237	4984	2419
Campylobacterales	0.027648	4880	213849
Eurotiales	0.02681	4732	5042
Gemmatimonadales	0.026192	4623	219686
Hydrogenophilales	0.025898	4571	119069
Nevskiales	0.025473	4496	1775403
Opitutales	0.025376	4479	415000
Ktedonobacterales	0.024934	4401	388448
Selenomonadales	0.023637	4172	909929
Spirochaetales	0.022181	3915	136
Legionellales	0.021745	3838	118969
Geodermatophilales	0.02162	3816	1643682
Halobacteriales	0.021144	3732	2235
Deinococcales	0.017728	3129	118964
Bdellovibrionales	0.017711	3126	213481
Frankiales	0.017518	3092	85013
Methanomassiliicoccales	0.01728	3050	1235850
Bryobacterales	0.01715	3027	332160
Solirubrobacterales	0.016748	2956	588673
Actinomycetales	0.016742	2955	2037
Aeromonadales	0.016578	2926	135624
Saprospirales	0.013971	2466	1936988
Caldilineales	0.013467	2377	475963
Haloferacales	0.013388	2363	1644055
Synergistales	0.013309	2349	649776
Thermales	0.013195	2329	68933
Bacteriovoracales	0.013144	2320	2024979
Deferribacterales	0.01302	2298	191393
Tissierellales	0.012589	2222	1737405
Chroococcales	0.01251	2208	1118
Hypocreales	0.011654	2057	5125
Methanococcales	0.011394	2011	2182
Thermodesulfobacteriales	0.011088	1957	188710
Agaricales	0.010719	1892	5338
Aquificales	0.010056	1775	32069
Ardenticatenales	0.009745	1720	1382929
Acidimicrobiales	0.009513	1679	84993
Halanaerobiales	0.009343	1649	53433
Bacteroidetes Order II. Incertae sedis	0.00915	1615	1100069
Desulfarculales	0.009099	1606	453227
Acidiferrobacterales	0.008833	1559	1692040
Acidithiobacillales	0.00877	1548	225057
Holophagales	0.0086	1518	574975
Rhodothermales	0.008555	1510	1853224
Herpetosiphonales	0.007881	1391	189772
Chlamydomonadales	0.007813	1379	3042
Calditrichales	0.007683	1356	1962852
Natrialbales	0.007615	1344	1644060
Balneolales	0.007286	1286	1853223
Nitrososphaerales	0.006991	1234	1033996
Hymenostomatida	0.006742	1190	31277
Pyrenomonadales	0.006691	1181	589342
Saccharomycetales	0.006657	1175	4892
Fusobacteriales	0.006629	1170	203491
Eggerthellales	0.00651	1149	1643822
Sulfolobales	0.006447	1138	2281
Candidatus Termititenacales	0.006312	1114	2507543
Thermoplasmatales	0.006221	1098	2301
Pleosporales	0.005949	1050	92860
Coriobacteriales	0.005456	963	84999
Glycomycetales	0.005445	961	85014
Pasteurellales	0.005411	955	135625
Veillonellales	0.005354	945	1843489
Jiangellales	0.005314	938	1217098
Thermoflexales	0.005297	935	1495647
Erysipelotrichales	0.005235	924	526525
Desulfurobacteriales	0.005184	915	1485951
Sordariales	0.004895	864	5139
Kordiimonadales	0.004872	860	362534
Rubrobacterales	0.004833	853	84996
Sphaerobacterales	0.004765	841	85001
Magnaporthales	0.004583	809	639021
Magnetococcales	0.004566	806	1191478
Pleurocapsales	0.004516	797	52604
Eucoccidiorida	0.004504	795	75739
Capnodiales	0.004465	788	134362
Parachlamydiales	0.00434	766	1963360
Kiritimatiellales	0.004312	761	1921782
Spirulinales	0.004193	740	1890443
Polyporales	0.004176	737	5303
Helotiales	0.004017	709	5178
Chthoniobacterales	0.004011	708	1836787
Salinisphaerales	0.003949	697	742030
Kinetoplastida	0.003643	643	5653
Perkinsida	0.003603	636	27998
Bradymonadales	0.003586	633	1779134
Ferrovales	0.003552	627	1442155
Nitrospinales	0.003411	602	1293499
Chaetothyriales	0.003354	592	34395
Bifidobacteriales	0.003292	581	85004
Parvularculales	0.003139	554	255473
Candidatus Cryosericales	0.003059	540	2498707
Xylariales	0.003025	534	37989
Cyanidiales	0.00298	526	265318
Onygenales	0.002753	486	33183
Orbales	0.002748	485	1240482
Fimbriimonadales	0.002691	475	1663425
Desulfurococcales	0.002635	465	114380
Acidilobales	0.002601	459	871006
Thermoproteales	0.00255	450	2266
Chytridiales	0.002453	433	4810
Catenulisporales	0.002442	431	414714
Chlorellales	0.00238	420	35460
Xylonales	0.002374	419	1217820
Bangiales	0.002368	418	29216
Cantharellales	0.002368	418	36064
Glomerellales	0.002357	416	1028384
Holosporales	0.002278	402	1921002
Mariprofundales	0.002249	397	580371
Pelagibacterales	0.002227	393	54526
Kineosporiales	0.002221	392	622452
Gloeobacterales	0.002215	391	307595
Sphaeropleales	0.00221	390	35491
Kosmotogales	0.002198	388	1643946
Rickettsiales	0.002164	382	766
Thermogemmatisporales	0.002136	377	768667
Puniceicoccales	0.002102	371	415001
Neocallimastigales	0.002079	367	29006
Petrotogales	0.002074	366	1643947
Pucciniales	0.002057	363	5258
Boletales	0.001938	342	68889
Venturiales	0.001926	340	1111111
Fibrobacterales	0.001887	333	218872
Blastocatellales	0.001887	333	1748771
Pezizales	0.001853	327	5185
Chrysiogenales	0.001836	324	189769
Capsulimonadales	0.001785	315	2494207
Sedimentisphaerales	0.001728	305	2483366
Nakamurellales	0.001705	301	1643684
Geastrales	0.001637	289	157608
Methanonatronarchaeales	0.001609	284	2202723
Desulfurellales	0.001586	280	213113
Limnochordales	0.001496	264	1676649
Acidaminococcales	0.001484	262	1843488
Tremellales	0.00145	256	5234
Nitrosopumilales	0.00145	256	31932
Mucorales	0.001433	253	4827
Ustilaginales	0.001382	244	5267
Gaiellales	0.001377	243	1154584
Euzebyales	0.001337	236	908621
Chthonomonadales	0.001326	234	1077263
Immundisolibacterales	0.00132	233	1934945
Dehalococcoidales	0.00128	226	1202465
Longamoebia	0.00128	226	1485168
Plasmodiophorida	0.001263	223	37357
Chitinispirillales	0.001252	221	1860137
Diaporthales	0.001241	219	5114
Piroplasmida	0.001207	213	5863
Saprolegniales	0.00119	210	4763
Dictyoglomales	0.00119	210	203487
Chlamydiales	0.00115	203	51291
Sneathiellales	0.001122	198	510684
Coprothermobacterales	0.00111	196	2138246
Mycoplasmatales	0.001105	195	2085
Abditibacteriales	0.001065	188	2109260
Auriculariales	0.001054	186	5226
Thalassiosirales	0.001031	182	33847
Silvanigrellales	0.001031	182	2024973
Peronosporales	0.000974	172	4776
Acytosteliales	0.000974	172	2058181
Suessiales	0.000969	171	89954
Sporidiobolales	0.000963	170	231213
Russulales	0.000957	169	452342
Mamiellales	0.000952	168	13792
Chroococcidiopsidales	0.00094	166	1890505
Mesoaciditogales	0.000873	154	1769716
Elusimicrobiales	0.000867	153	641854
Candidatus Methanomethyliales	0.000867	153	1915414
Hymenochaetales	0.00085	150	139380
Acholeplasmatales	0.00085	150	186329
Emcibacterales	0.00085	150	2066490
Nautiliales	0.00081	143	235899
Schizopyrenida	0.000805	142	41165
Kiloniellales	0.000793	140	597358
Isochrysidales	0.000776	137	73020
Blastocladiales	0.000765	135	4805
Natranaerobiales	0.000765	135	485256
Cardiobacteriales	0.000742	131	135615
Lentisphaerales	0.000731	129	278081
Gloeophyllales	0.000703	124	452339
Egicoccales	0.000691	122	1755823
Naviculales	0.000674	119	38748
Methylacidiphilales	0.000674	119	717963
Dacrymycetales	0.000657	116	28997
Candidatus Fermentibacterales	0.00064	113	2152897
Harpellales	0.000623	110	61421
Actinopolysporales	0.000623	110	622450
Peniculida	0.000618	109	33825
Sebacinales	0.000612	108	297313
Orbiliales	0.000606	107	189479
Myriangiales	0.000589	104	45676
Mytilinidiales	0.000584	103	603422
Entomoplasmatales	0.000578	102	186328
Coniochaetales	0.000578	102	292576
Endomicrobiales	0.000567	100	1783344
Microbotryales	0.000544	96	55070
Haemosporida	0.000538	95	5819
Nitriliruptorales	0.00051	90	596497
Diversisporales	0.000504	89	214509
Exobasidiales	0.000499	88	5404
Brachyspirales	0.000499	88	1643686
Monoblepharidales	0.000493	87	79272
Pythiales	0.000493	87	121069
Rhodothalassiales	0.000465	82	1544799
Choanoflagellida	0.000448	79	28009
Pelagomonadales	0.000448	79	54409
Atheliales	0.000448	79	452334
Leucosporidiales	0.000442	78	231212
Thermoleophilales	0.000442	78	588674
Thermomicrobiales	0.000431	76	189776
Botryosphaeriales	0.000431	76	451869
Ectocarpales	0.000419	74	2877
Victivallales	0.000408	72	278082
Microascales	0.000402	71	5592
Bacillariales	0.000397	70	33851
Dothideales	0.000391	69	5014
Trichosporonales	0.000391	69	1851469
Thermoanaerobaculales	0.000385	68	2562241
Egibacterales	0.00038	67	1747768
Mortierellales	0.000374	66	214503
Ophiostomatales	0.000368	65	5151
Prymnesiales	0.000363	64	73028
Diplomonadida	0.000357	63	5738
Oligoflexales	0.000351	62	1553901
Dictyosteliales	0.000351	62	2058949
Arenicellales	0.000346	61	1617890
Kickxellales	0.00034	60	4861
Protosteliales	0.000334	59	435411
Endogonales	0.000329	58	4869
Candidatus Methanoliparales	0.000317	56	2545689
Caldisericales	0.000312	55	693072
Glomerales	0.000306	54	36750
Eustigmatales	0.0003	53	425074
Malasseziales	0.000295	52	162474
Chitinivibrionales	0.000289	51	1505233
Candidatus Nitrosocaldales	0.000289	51	1968909
Sporadotrichida	0.000283	50	693921
Tritrichomonadida	0.000272	48	740972
Gloeoemargaritales	0.000266	47	1955042
Spizellomycetales	0.000261	46	34478
Tilletiales	0.000255	45	62916
Verrucariales	0.000255	45	146291
Caulochytriales	0.000255	45	2231168
Schizosaccharomycetales	0.000249	44	34346
Dimargaritales	0.000244	43	78918
Amylocorticiales	0.000221	39	721947
Gracilariales	0.000215	38	31468
Trichomonadida	0.000215	38	37104
Euglyphida	0.000204	36	178369
Basidiobolales	0.000198	35	1264872
Gigartinales	0.000193	34	28017
Rhizophydiales	0.000193	34	451442
Umbilicariales	0.00017	30	452227
Jaapiales	0.000164	29	721927
Micropepsales	0.000164	29	1921567
Minwuiales	0.000164	29	2493627
Microstromatales	0.000159	28	162475
Candidatus Nanopelagicales	0.000142	25	2039638
Erysiphales	0.000136	24	5120
Zoopagales	0.000119	21	78899
Wallemiales	0.000119	21	431958
Acidothermales	0.000119	21	1643683
Entylomatales	0.000113	20	62914
Albuginales	0.000113	20	370421
Haloplasmatales	0.000113	20	471822
Ceraceosorales	0.000113	20	742846
Heterotrichida	0.000108	19	5957
Ceramiales	0.000102	18	2802
Cystofilobasidiales	0.000102	18	90883
Corticiales	0.000102	18	452338
Ulvales	9.1e-05	16	3113
Eugregarinorida	8.5e-05	15	35087
Philasterida	8.5e-05	15	198613
Candidatus Sumerlaeales	8.5e-05	15	2315420
Taphrinales	7.9e-05	14	5008
Fervidicoccales	7.4e-05	13	685948
Phaeomoniellales	7.4e-05	13	1618100
Mixiales	6.8e-05	12	432026
Candidatus Actinomarinales	6.8e-05	12	1389450
Pneumocystidales	5.7e-05	10	37987
Candidatus Comantemales	5.1e-05	9	2508939
Trechisporales	4.5e-05	8	452343
Togniniales	4.5e-05	8	1775898
Candidatus Gastranaerophilales	4.5e-05	8	1906119
Georgefischeriales	4e-05	7	62913
Violaceomycetales	4e-05	7	1749035
Neolectales	3.4e-05	6	29823
Cryptomonadales	3.4e-05	6	589350
Entomophthorales	2.8e-05	5	4857
Methanopyrales	2.8e-05	5	68985
Anaeroplasmatales	2.3e-05	4	186332
Cenarchaeales	2.3e-05	4	205948
Brevinematales	2.3e-05	4	1643687
Candidatus Babeliales	2.3e-05	4	2497644
Euglenales	1.7e-05	3	86650
Candidatus Peribacterales	1.7e-05	3	1803398
Porphyridiales	1.1e-05	2	2798
Gymnodiniales	1.1e-05	2	2953
Rhodymeniales	1.1e-05	2	29247
Nassellaria	1.1e-05	2	278980
Licmophorales	1.1e-05	2	2108076
Nemaliales	6e-06	1	2807
Peridiniales	6e-06	1	2910
Prorocentrales	6e-06	1	2942
Sphacelariales	6e-06	1	27945
Chaetophorales	6e-06	1	31299
Corallinales	6e-06	1	31395
Hildenbrandiales	6e-06	1	31477
Euplotida	6e-06	1	33831
Glaucocystales	6e-06	1	38255
Gonyaulacales	6e-06	1	40984
Microthamniales	6e-06	1	42111
Pavlovales	6e-06	1	73026
Eutreptiales	6e-06	1	86652
Eunotiales	6e-06	1	196635
Nemastomatales	6e-06	1	199699
Stylonematales	6e-06	1	282338
Thoreales	6e-06	1	891383
Toxariales	6e-06	1	1003138
Nanoarchaeales	6e-06	1	1890940
Viruses	0.012317	2174	10239
cannot be assigned to a (non-viral) order	20.1356	3553990	NA
unclassified	17.0028	3001042	NA

## Sheet: Biofilm_family_level
taxon_name	percent	reads	taxon_id
Candidatus Methanoperedenaceae	47.4417	8373595	1392996
Methanosarcinaceae	0.738481	130344	2206
Phyllobacteriaceae	0.506122	89332	69277
Geobacteraceae	0.498688	88020	213422
Gallionellaceae	0.427494	75454	90627
Comamonadaceae	0.367943	64943	80864
Methylococcaceae	0.290987	51360	403
Flavobacteriaceae	0.287893	50814	49546
Alcaligenaceae	0.268432	47379	506
Burkholderiaceae	0.259327	45772	119060
Streptomycetaceae	0.210546	37162	2062
Rhodocyclaceae	0.205249	36227	75787
Anaerolineaceae	0.197039	34778	292628
Rhodobacteraceae	0.176858	31216	31989
Desulfobacteraceae	0.153278	27054	213119
Pseudomonadaceae	0.151516	26743	135621
Phycisphaeraceae	0.141981	25060	666507
Candidatus Brocadiaceae	0.136049	24013	1127830
Oxalobacteraceae	0.129862	22921	75682
Methylophilaceae	0.118576	20929	32011
Bradyrhizobiaceae	0.117199	20686	41294
Zoogloeaceae	0.115482	20383	2008794
Paenibacillaceae	0.111165	19621	186822
Peptococcaceae	0.110803	19557	186807
Chitinophagaceae	0.107041	18893	563835
Bacillaceae	0.104372	18422	186817
Methanobacteriaceae	0.101823	17972	2159
Rhizobiaceae	0.099205	17510	82115
Sterolibacteriaceae	0.094236	16633	2008793
Xanthomonadaceae	0.091885	16218	32033
Planctomycetaceae	0.090882	16041	126
Mycobacteriaceae	0.086554	15277	1762
Rhodospirillaceae	0.080582	14223	41295
Nitrosomonadaceae	0.080441	14198	206379
Sphingobacteriaceae	0.077948	13758	84566
Nitrospiraceae	0.074067	13073	189779
Micromonosporaceae	0.072803	12850	28056
Leptolyngbyaceae	0.072225	12748	1890438
Hyphomicrobiaceae	0.068554	12100	45401
Methanocellaceae	0.067999	12002	570265
Desulfovibrionaceae	0.064639	11409	194924
Sphingomonadaceae	0.063104	11138	41297
Pseudonocardiaceae	0.062741	11074	2070
Methanosaetaceae	0.06069	10712	143067
Clostridiaceae	0.060396	10660	31979
Cytophagaceae	0.059874	10568	89373
Methanoregulaceae	0.059767	10549	1198451
Rhodanobacteraceae	0.057682	10181	1775411
Desulfobulbaceae	0.056815	10028	213121
Methanomicrobiaceae	0.05524	9750	2194
Methylocystaceae	0.054396	9601	31993
Microbacteriaceae	0.052747	9310	85023
Desulfuromonadaceae	0.046634	8231	213421
Sandaracinaceae	0.046339	8179	1055686
Polyangiaceae	0.045399	8013	49
Nocardioidaceae	0.042283	7463	85015
Thiobacillaceae	0.042198	7448	2008790
Acidobacteriaceae	0.040334	7119	204434
Chromatiaceae	0.039988	7058	1046
Acetobacteraceae	0.039523	6976	433
Chromobacteriaceae	0.039484	6969	1499392
Hymenobacteraceae	0.038198	6742	1853232
Leptospiraceae	0.037869	6684	170
Oscillatoriaceae	0.037727	6659	1892254
Nocardiaceae	0.03647	6437	85025
Ectothiorhodospiraceae	0.036226	6394	72276
Enterobacteriaceae	0.035693	6300	543
Candidatus Competibacteraceae	0.035099	6195	1400857
Methylobacteriaceae	0.035065	6189	119045
Syntrophaceae	0.034759	6135	213468
Chlorobiaceae	0.033767	5960	191412
Ruminococcaceae	0.032334	5707	541000
Vibrionaceae	0.031461	5553	641
Archangiaceae	0.031416	5545	39
Thermococcaceae	0.030521	5387	2259
Lachnospiraceae	0.029733	5248	186803
Verrucomicrobiaceae	0.029104	5137	203557
Myxococcaceae	0.028929	5106	31
Oscillochloridaceae	0.028872	5096	104174
Rivulariaceae	0.028827	5088	1185
Hungateiclostridiaceae	0.028589	5046	2304686
Alteromonadaceae	0.028441	5020	72275
Caulobacteraceae	0.027898	4924	76892
Cyclobacteriaceae	0.027694	4888	563798
Moraxellaceae	0.027223	4805	468
Halieaceae	0.026764	4724	1706372
Nostocaceae	0.026594	4694	1162
Crenotrichaceae	0.026515	4680	89377
Microcoleaceae	0.026492	4676	1892252
Archaeoglobaceae	0.026407	4661	2232
Isosphaeraceae	0.026045	4597	1763524
Aspergillaceae	0.025393	4482	1131492
Sinobacteraceae	0.024946	4403	568386
Opitutaceae	0.024934	4401	134623
Micrococcaceae	0.024691	4358	1268
Halomonadaceae	0.023461	4141	28256
Fervidobacteriaceae	0.022487	3969	1643950
Streptosporangiaceae	0.021733	3836	2004
Geodermatophilaceae	0.02162	3816	85030
Thermoanaerobacteraceae	0.020742	3661	186814
Crocinitomicaceae	0.020504	3619	1853230
Gemmatimonadaceae	0.020413	3603	219687
Sporomusaceae	0.020215	3568	1843490
Bacteroidaceae	0.020062	3541	815
Campylobacteraceae	0.019507	3443	72294
Thiotrichaceae	0.019433	3430	135617
Azonexaceae	0.018986	3351	2008795
Methanospirillaceae	0.018759	3311	196137
Anaeromyxobacteraceae	0.018124	3199	1524215
Neisseriaceae	0.017801	3142	481
Legionellaceae	0.017133	3024	444
Synechococcaceae	0.016986	2998	1890426
Piscirickettsiaceae	0.016855	2975	135616
Gemmataceae	0.01681	2967	1914233
Oceanospirillaceae	0.016748	2956	135620
Roseiflexaceae	0.016606	2931	1508635
Deinococcaceae	0.016566	2924	183710
Syntrophobacteraceae	0.016566	2924	213465
Flammeovirgaceae	0.016192	2858	200667
Thermomonosporaceae	0.016124	2846	2012
Actinomycetaceae	0.015926	2811	2049
Alicyclobacillaceae	0.015037	2654	186823
Hyphomonadaceae	0.014674	2590	69657
Spirochaetaceae	0.014515	2562	137
Xanthobacteraceae	0.014311	2526	335928
Ktedonobacteraceae	0.014255	2516	388449
Frankiaceae	0.014232	2512	74712
Cyanothecaceae	0.013915	2456	1892249
Caldilineaceae	0.013467	2377	475964
Erythrobacteraceae	0.013399	2365	335929
Solibacteraceae	0.013303	2348	332161
Thermaceae	0.013195	2329	188786
Deferribacteraceae	0.01302	2298	191394
Colwelliaceae	0.012929	2282	267889
Lactobacillaceae	0.012872	2272	33958
Intrasporangiaceae	0.012844	2267	85021
Synergistaceae	0.012623	2228	649777
Syntrophorhabdaceae	0.012215	2156	513556
Halobacteriovoraceae	0.01192	2104	1652132
Verrucomicrobia subdivision 3	0.011869	2095	134621
Pseudoalteromonadaceae	0.011813	2085	267888
Shewanellaceae	0.011739	2072	267890
Aeromonadaceae	0.011462	2023	84642
Pseudanabaenaceae	0.011076	1955	1890436
Planococcaceae	0.01098	1938	186818
Prevotellaceae	0.010844	1914	171552
Eubacteriaceae	0.010657	1881	186806
Hapalosiphonaceae	0.0106	1871	1892263
Rikenellaceae	0.010566	1865	171550
Marinilabiliaceae	0.010306	1819	558415
Nocardiopsaceae	0.010056	1775	83676
Prolixibacteraceae	0.009909	1749	1471398
Thermoactinomycetaceae	0.009864	1741	186824
Ardenticatenaceae	0.009745	1720	1382930
Solirubrobacteraceae	0.009507	1678	320599
Aurantimonadaceae	0.009479	1673	255475
Thermodesulfobacteriaceae	0.009411	1661	188711
Rhodothermaceae	0.00915	1615	563843
Desulfarculaceae	0.009099	1606	453228
Coleofasciculaceae	0.008901	1571	1892251
Acidiferrobacteraceae	0.008833	1559	1692041
Erwiniaceae	0.008697	1535	1903409
Chelatococcaceae	0.008697	1535	2036754
Brucellaceae	0.008657	1528	118882
Holophagaceae	0.0086	1518	574976
Gomontiellaceae	0.008549	1509	1892255
Haloarculaceae	0.008436	1489	1963268
Cellulomonadaceae	0.008142	1437	85016
Propionibacteriaceae	0.008108	1431	31957
Enterococcaceae	0.008108	1431	81852
Herpetosiphonaceae	0.007881	1391	189773
Corynebacteriaceae	0.007824	1381	1653
Rubricoccaceae	0.007728	1364	1853227
Cellvibrionaceae	0.0077	1359	1706371
Tissierellaceae	0.007626	1346	1737406
Natrialbaceae	0.007615	1344	1644061
Haloferacaceae	0.007609	1343	1644056
Methanomassiliicoccaceae	0.007603	1342	1577788
Bdellovibrionaceae	0.007507	1325	213483
Scytonemataceae	0.007314	1291	1182
Balneolaceae	0.007286	1286	1813606
Rhodobiaceae	0.007269	1283	119043
Staphylococcaceae	0.007178	1267	90964
Alcanivoracaceae	0.007144	1261	224372
Lewinellaceae	0.007025	1240	1937960
Nitrososphaeraceae	0.006991	1234	1033997
Thermoanaerobacterales Family IV. Incertae Sedis	0.006844	1208	543372
Yersiniaceae	0.006821	1204	1903411
Calditrichaceae	0.006759	1193	1962854
Kofleriaceae	0.006748	1191	224464
Helicobacteraceae	0.006736	1189	72293
Tetrahymenidae	0.006714	1185	291294
Geminigeraceae	0.006691	1181	589343
Eggerthellaceae	0.006504	1148	1643826
Syntrophomonadaceae	0.006442	1137	68298
Sulfolobaceae	0.006436	1136	118883
Dictyobacteraceae	0.00634	1119	2571193
Candidatus Termititenacaceae	0.006312	1114	2507544
Aquificaceae	0.006204	1095	64898
Beijerinckiaceae	0.006113	1079	45404
Thermoanaerobacterales Family III. Incertae Sedis	0.006011	1061	543371
Chloroflexaceae	0.005909	1043	1106
Tolypothrichaceae	0.005875	1037	119859
Ignavibacteriaceae	0.005858	1034	795749
Fusobacteriaceae	0.005541	978	203492
Gordoniaceae	0.005501	971	85026
Glycomycetaceae	0.005445	961	85034
Methanocaldococcaceae	0.005422	957	196117
Pasteurellaceae	0.005411	955	712
Morganellaceae	0.005394	952	1903414
Veillonellaceae	0.005354	945	31977
Jiangellaceae	0.005314	938	1217100
Vicinamibacteraceae	0.005314	938	2211325
Thermoflexaceae	0.005297	935	1495648
Erysipelotrichaceae	0.005195	917	128827
Desulfurobacteriaceae	0.005184	915	558314
Promicromonosporaceae	0.005173	913	85017
Porphyromonadaceae	0.005139	907	171551
Pectobacteriaceae	0.005127	905	1903410
Succinivibrionaceae	0.005116	903	83763
Thermotogaceae	0.005076	896	188709
Halobacteroidaceae	0.005048	891	53434
Microcystaceae	0.005014	885	1890449
Acidithiobacillaceae	0.004974	878	225058
Halorubraceae	0.004946	873	1963271
Halobacteriaceae	0.004872	860	2236
Peptostreptococcaceae	0.004867	859	186804
Desulfonatronaceae	0.004787	845	224380
Kordiimonadaceae	0.00477	842	1331809
Sphaerobacteraceae	0.004765	841	85002
Idiomarinaceae	0.00468	826	267893
Rubrobacteraceae	0.004634	818	84997
Volvocaceae	0.004629	817	3065
Dysgonamonadaceae	0.004617	815	2005520
Myxotrichaceae	0.004595	811	37240
Streptococcaceae	0.004566	806	1300
Nannocystaceae	0.004516	797	224463
Cryomorphaceae	0.004465	788	246874
Bogoriellaceae	0.004363	770	145358
Saprospiraceae	0.004357	769	89374
Peptoniphilaceae	0.004346	767	1570339
Prochloraceae	0.004317	762	1213
Magnaporthaceae	0.004221	745	81093
Spirulinaceae	0.004193	740	1890448
Clostridiales Family XVII. Incertae Sedis	0.004187	739	539000
Chroococcaceae	0.004147	732	1890464
Microbulbiferaceae	0.004142	731	1706373
Conexibacteraceae	0.004068	718	320583
Halanaerobiaceae	0.004023	710	972
Sordariaceae	0.003955	698	5148
Salinisphaeraceae	0.003949	697	742031
Marinifilaceae	0.00387	683	1573805
Methylothermaceae	0.003779	667	1486721
Hypocreaceae	0.003773	666	5129
Aphanizomenonaceae	0.003756	663	1892259
Desulfomicrobiaceae	0.003734	659	213116
Thioalkalispiraceae	0.003711	655	1096778
Bryobacteraceae	0.003705	654	1962910
Tannerellaceae	0.003626	640	2005525
Perkinsidae	0.003603	636	27999
Saccharomycodaceae	0.003581	632	34365
Acaryochloridaceae	0.003581	632	1890429
Ferrovaceae	0.003552	627	1442156
Coelosphaeriaceae	0.003552	627	1890430
Trypanosomatidae	0.003456	610	5654
Dermacoccaceae	0.003445	608	145357
Nitrospinaceae	0.003411	602	407032
Selenomonadaceae	0.003382	597	1843491
Hydrogenothermaceae	0.003354	592	224027
Bifidobacteriaceae	0.00328	579	31953
Amanitaceae	0.00328	579	41954
Coxiellaceae	0.003207	566	118968
Coriobacteriaceae	0.003144	555	84107
Parvularculaceae	0.003139	554	255474
Strophariaceae	0.003122	551	40562
Vulgatibacteraceae	0.003088	545	1524213
Methanococcaceae	0.003076	543	2183
Endozoicomonadaceae	0.003071	542	2066474
Carnobacteriaceae	0.003065	541	186828
Didymellaceae	0.003065	541	683158
Candidatus Cryosericaceae	0.003059	540	2498708
Cohaesibacteraceae	0.003003	530	655351
Cyanidiaceae	0.002974	525	265316
Spongiibacteraceae	0.002952	521	1706375
Labilitrichaceae	0.002918	515	1524216
Hafniaceae	0.002901	512	1903412
Parachlamydiaceae	0.002827	499	92713
Melioribacteraceae	0.002759	487	1334117
Herpotrichiellaceae	0.002748	485	43219
Orbaceae	0.002748	485	1240483
Teratosphaeriaceae	0.002742	484	668547
Halothiobacillaceae	0.002731	482	255526
Sporolactobacillaceae	0.002691	475	186821
Fimbriimonadaceae	0.002691	475	1663426
Chthoniobacteraceae	0.002686	474	1836792
Hahellaceae	0.00268	473	224379
Magnetococcaceae	0.002589	457	1191479
Desulfohalobiaceae	0.002561	452	213117
Desulfurococcaceae	0.002482	438	2272
Dermabacteraceae	0.002476	437	85020
Chytriomycetaceae	0.002453	433	1352827
Amoebophilaceae	0.002448	432	1501348
Chlorogloeopsidaceae	0.002436	430	1892261
Chlorellaceae	0.00238	420	35461
Xylonaceae	0.002374	419	1217822
Bangiaceae	0.002368	418	31345
Rubritaleaceae	0.002334	412	1648490
Odoribacteraceae	0.002317	409	1853231
Sarcocystidae	0.0023	406	5809
Mariprofundaceae	0.002249	397	580372
Saccharospirillaceae	0.002244	396	255527
Kineosporiaceae	0.002221	392	83778
Ophiocordycipitaceae	0.002221	392	474942
Gloeobacteraceae	0.002215	391	1890422
Selenastraceae	0.002204	389	35466
Brevibacteriaceae	0.002204	389	85019
Atopobiaceae	0.002198	388	1643824
Kosmotogaceae	0.002198	388	1643948
Paludibacteraceae	0.002181	385	2005523
Eimeriidae	0.002176	384	5799
Ilumatobacteraceae	0.002176	384	2448023
Acidilobaceae	0.002159	381	871007
Hydrogenophilaceae	0.002142	378	206349
Thermogemmatisporaceae	0.002136	377	768668
Acidimicrobiaceae	0.00213	376	84994
Pelagibacteraceae	0.002108	372	1655514
Puniceicoccaceae	0.002102	371	415002
Chlamydomonadaceae	0.002096	370	3051
Neocallimastigaceae	0.002079	367	29007
Petrotogaceae	0.002074	366	1643949
Wenzhouxiangellaceae	0.002034	359	1676141
Porticoccaceae	0.002034	359	1706374
Nectriaceae	0.002023	357	110618
Thermithiobacillaceae	0.002006	354	225059
Haliscomenobacteraceae	0.002006	354	1937961
Aerococcaceae	0.001932	341	186827
Aphanothecaceae	0.001926	340	1890450
Desertifilaceae	0.001926	340	1969992
Thermoproteaceae	0.001892	334	2267
Fibrobacteraceae	0.001887	333	204431
Pyrinomonadaceae	0.001887	333	2048906
Dermocarpellaceae	0.001853	327	1890498
Methanocorpusculaceae	0.001847	326	88404
Defluviitaleaceae	0.001841	325	1185407
Demequinaceae	0.00183	323	1042322
Venturiaceae	0.001819	321	5023
Dietziaceae	0.001819	321	85029
Capsulimonadaceae	0.001785	315	2494208
Merismopediaceae	0.001756	310	1890428
Heliobacteriaceae	0.001734	306	31984
Sedimentisphaeraceae	0.001728	305	2483367
Kangiellaceae	0.001722	304	1920240
Nakamurellaceae	0.001705	301	85031
Clavicipitaceae	0.001694	299	34397
Thermosporotrichaceae	0.001683	297	768649
Sphaerobolaceae	0.001637	289	68784
Tsukamurellaceae	0.00162	286	85028
Methanonatronarchaeaceae	0.001609	284	2202724
Granulosicoccaceae	0.001603	283	449719
Woeseiaceae	0.001598	282	1738654
Desulfurellaceae	0.001586	280	117942
Catalimonadaceae	0.001569	277	1522127
Chamaesiphonaceae	0.001541	272	1890431
Candidatus Ozemobacteraceae	0.001524	269	2419832
Limnochordaceae	0.001496	264	1676650
Francisellaceae	0.001484	262	34064
Acidaminococcaceae	0.001484	262	909930
Pucciniaceae	0.001479	261	5262
Ferroplasmaceae	0.001456	257	90142
Sutterellaceae	0.001445	255	995019
Bradymonadaceae	0.001445	255	1779135
Microthrixaceae	0.001439	254	1798913
Psychromonadaceae	0.001433	253	267894
Ferrimonadaceae	0.001428	252	267892
Fastidiosibacteraceae	0.001416	250	2056687
Schleiferiaceae	0.001411	249	1333713
Prochlorotrichaceae	0.001394	246	2303730
Salinivirgaceae	0.001388	245	1970190
Muribaculaceae	0.001382	244	2005473
Oleiphilaceae	0.001365	241	191033
Hyellaceae	0.001365	241	1890500
Actinospicaceae	0.00136	240	414713
Gracilibacteraceae	0.001343	237	541019
Tulasnellaceae	0.001337	236	5237
Euzebyaceae	0.001337	236	908622
Chthonomonadaceae	0.001326	234	1077264
Microscillaceae	0.001326	234	1937962
Immundisolibacteraceae	0.00132	233	1934946
Pseudeurotiaceae	0.001297	229	34379
Acanthamoebidae	0.00128	226	33677
Dehalococcoidaceae	0.00128	226	1202464
Plasmodiophoridae	0.001263	223	37358
Chitinispirillaceae	0.001252	221	1860138
Candidatus Thermochlorobacteriaceae	0.001252	221	1868322
Ustilaginaceae	0.001229	217	5268
Lentimicrobiaceae	0.001218	215	1840213
Saprolegniaceae	0.00119	210	4764
Dictyoglomaceae	0.00119	210	203488
Plectosphaerellaceae	0.001184	209	1033978
Glomerellaceae	0.001173	207	681950
Clostridiales Family XIII. Incertae Sedis	0.001167	206	543314
Bacteriovoracaceae	0.001161	205	263369
Trueperaceae	0.001156	204	332247
Geminicoccaceae	0.001156	204	2066434
Polyporaceae	0.00115	203	5317
Babesiidae	0.001127	199	32594
Criblamydiaceae	0.001127	199	412447
Sneathiellaceae	0.001122	198	510685
Coprothermobacteraceae	0.00111	196	2138247
Mycoplasmataceae	0.001105	195	2092
Candidatus Paracaedibacteraceae	0.001099	194	1777752
Hydrogenimonaceae	0.001093	193	292630
Catenulisporaceae	0.001082	191	414877
Leptotrichiaceae	0.001076	190	1129771
Sanguibacteraceae	0.001065	188	145360
Kiritimatiellaceae	0.001065	188	1921783
Abitibacteriaceae	0.001065	188	2109261
Pleosporaceae	0.001031	182	28556
Thalassiosiraceae	0.001031	182	29202
Methanocalculaceae	0.001031	182	1460864
Persicobacteraceae	0.001031	182	1853234
Tetrabaenaceae	0.00102	180	47777
Beutenbergiaceae	0.000997	176	125316
Cordycipitaceae	0.000997	176	474943
Dermatophilaceae	0.000991	175	85018
Peronosporaceae	0.000974	172	4777
Ajellomycetaceae	0.000974	172	299071
Nitrosopumilaceae	0.000974	172	338190
Symbiodiniaceae	0.000969	171	252141
Sporidiobolaceae	0.000963	170	1799696
Chrysiogenaceae	0.000946	167	189770
Mycosphaerellaceae	0.00094	166	93133
Chroococcidiopsidaceae	0.00094	166	1890528
Ancalomicrobiaceae	0.000935	165	2172021
Bartonellaceae	0.000929	164	772
Ruaniaceae	0.000929	164	1331736
Saccharomycetaceae	0.000918	162	4893
Halococcaceae	0.000918	162	1963270
Ceratobasidiaceae	0.000912	161	5250
Symbiobacteriaceae	0.000907	160	543349
Cryptosporangiaceae	0.000901	159	622454
Akkermansiaceae	0.000878	155	1647988
Patulibacteraceae	0.000873	154	361606
Clostridiales Family XVI. Incertae Sedis	0.000873	154	543347
Mesoaciditogaceae	0.000873	154	1769717
Cryptococcaceae	0.000873	154	1884633
Elusimicrobiaceae	0.000867	153	641876
Roseiarcaceae	0.000867	153	1643957
Candidatus Methanomethyliaceae	0.000867	153	1915415
Listeriaceae	0.000856	151	186820
Acholeplasmataceae	0.00085	150	2146
Emcibacteraceae	0.00085	150	2066491
Fomitopsidaceae	0.000839	148	1769247
Bernardetiaceae	0.000833	147	1937968
Chlamydiaceae	0.000827	146	809
Salinibacteraceae	0.000827	146	1853225
Nautiliaceae	0.00081	143	224467
Vahlkampfiidae	0.000805	142	5765
Thiolinaceae	0.000799	141	2212439
Kiloniellaceae	0.000793	140	597359
Valsaceae	0.000788	139	5117
Rickettsiaceae	0.000776	137	775
Noelaerhabdaceae	0.000776	137	418966
Tuberaceae	0.000771	136	40289
Raineyaceae	0.000771	136	2071613
Natranaerobiaceae	0.000765	135	485255
Salinarimonadaceae	0.000754	133	2137278
Anaplasmataceae	0.000748	132	942
Oscillospiraceae	0.000748	132	216572
Cardiobacteriaceae	0.000731	129	868
Xylariaceae	0.000725	128	37990
Moritellaceae	0.000725	128	267891
Egicoccaceae	0.000691	122	1755824
Clostridiales Family XII. Incertae Sedis	0.000674	119	543313
Methylacidiphilaceae	0.000674	119	717964
Chaetomiaceae	0.000663	117	35718
Psathyrellaceae	0.000663	117	184208
Dacrymycetaceae	0.000657	116	5254
Thermofilaceae	0.000657	116	114378
Hydrococcaceae	0.000657	116	1890497
Paxillaceae	0.000652	115	5394
Hymenochaetaceae	0.00064	113	40424
Motilibacteraceae	0.00064	113	1433378
Candidatus Fermentibacteraceae	0.00064	113	2152899
Trichocomaceae	0.000629	111	28568
Exidiaceae	0.000629	111	34426
Christensenellaceae	0.000629	111	990719
Actinopolysporaceae	0.000623	110	622451
Parameciidae	0.000618	109	340080
Blattabacteriaceae	0.000612	108	39782
Serendipitaceae	0.000612	108	1506295
Orbiliaceae	0.000606	107	47021
Elsinoaceae	0.000589	104	40995
Leuconostocaceae	0.000589	104	81850
Legeriomycetaceae	0.000584	103	4883
Argynnaceae	0.000584	103	281106
Melampsoraceae	0.000578	102	5259
Coniochaetaceae	0.000578	102	79807
Endomicrobiaceae	0.000567	100	1783343
Pichiaceae	0.000561	99	1156497
Candidatus Desulfofervidaceae	0.000555	98	1902584
Thermonemataceae	0.00055	97	1853233
Thiofilaceae	0.00055	97	2212440
Microbotryaceae	0.000544	96	55071
Mamiellaceae	0.000538	95	41873
Plasmodiidae	0.000538	95	1639119
Caedimonadaceae	0.000538	95	2100208
Segniliparaceae	0.000527	93	316606
Algiphilaceae	0.000527	93	1266054
Blastocladiaceae	0.00051	90	4806
Metschnikowiaceae	0.00051	90	27319
Nitriliruptoraceae	0.00051	90	596498
Williamwhitmaniaceae	0.00051	90	2038695
Pisolithaceae	0.000504	89	227329
Cavenderiaceae	0.000504	89	2058184
Brachyspiraceae	0.000499	88	143786
Pythiaceae	0.000493	87	4782
Gonapodyaceae	0.000493	87	109943
Debaryomycetaceae	0.000487	86	766764
Cladosporiaceae	0.000482	85	452563
Balneatrichaceae	0.000482	85	2301193
Peniophoraceae	0.000476	84	103393
Cortinariaceae	0.00047	83	34450
Holosporaceae	0.00047	83	44746
Phaeodactylaceae	0.000465	82	38749
Rhodothalassiaceae	0.000465	82	1544800
Notoacmeibacteraceae	0.000465	82	2024981
Acytosteliaceae	0.000465	82	2058183
Massarinaceae	0.000453	80	290882
Gaiellaceae	0.000453	80	1154585
Cyanobacteriaceae	0.000453	80	1890452
Ascodesmidaceae	0.000448	79	47181
Cryptobasidiaceae	0.000448	79	62920
Atheliaceae	0.000448	79	80628
Caldisphaeraceae	0.000442	78	255472
Thermoleophilaceae	0.000442	78	320796
Lindgomycetaceae	0.000442	78	717954
Leucosporidiaceae	0.000442	78	1163720
Helotiaceae	0.000436	77	5181
Salpingoecidae	0.000436	77	81529
Diversisporaceae	0.000436	77	308925
Botryosphaeriaceae	0.000431	76	45131
Dermateaceae	0.000431	76	76657
Sclerotiniaceae	0.000425	75	28983
Gelatoporiaceae	0.000419	74	2028217
Ectocarpaceae	0.000414	73	2878
Auriculariaceae	0.000414	73	5227
Reticulomyxidae	0.000414	73	188961
Physalacriaceae	0.000414	73	862241
Budviciaceae	0.000414	73	1903416
Bacillariaceae	0.000397	70	33852
Saccotheciaceae	0.000391	69	1570301
Trichosporonaceae	0.000391	69	1759442
Elaphomycetaceae	0.000385	68	147546
Barnesiellaceae	0.000385	68	2005519
Thermoanaerobaculaceae	0.000385	68	2562242
Bathycoccaceae	0.00038	67	1525212
Egibacteraceae	0.00038	67	1747769
Mortierellaceae	0.000374	66	4854
Ophiostomataceae	0.000368	65	5152
Cyphellophoraceae	0.000368	65	1341112
Xenococcaceae	0.000368	65	1890499
Grifolaceae	0.000368	65	2028216
Chrysochromulinaceae	0.000363	64	1136790
Sporocadaceae	0.000363	64	1812776
Pyriculariaceae	0.000363	64	2528436
Hexamitidae	0.000357	63	5739
Fortieaceae	0.000357	63	1892264
Onygenaceae	0.000351	62	33184
Pseudobacteriovoracaceae	0.000351	62	1769745
Cunninghamellaceae	0.000346	61	4851
Arenicellaceae	0.000346	61	1617891
Symphyonemataceae	0.000346	61	1892258
Kickxellaceae	0.00034	60	4862
Arthrodermataceae	0.00034	60	34384
Thraustochytriaceae	0.000334	59	33674
Phanerochaetaceae	0.000334	59	396331
Cavosteliaceae	0.000334	59	435412
Apusomonadidae	0.000329	58	172820
Entomoplasmataceae	0.000317	56	33925
Rhizopodaceae	0.000317	56	1344955
Verrucomicrobia subdivision 6	0.000312	55	134627
Caldisericaceae	0.000312	55	693073
Caldicoprobacteraceae	0.000312	55	715221
Mucoraceae	0.000306	54	34489
Glomeraceae	0.000306	54	36751
Corynesporascaceae	0.000306	54	281124
Gloniaceae	0.000306	54	603431
Diaporthaceae	0.000306	54	767018
Microdochiaceae	0.000306	54	1682405
Monodopsidaceae	0.0003	53	425072
Laetiporaceae	0.0003	53	2028212
Hypoxylaceae	0.0003	53	2033035
Jonesiaceae	0.000295	52	85022
Marasmiaceae	0.000295	52	654128
Malasseziaceae	0.000295	52	742845
Chitinivibrionaceae	0.000289	51	1505234
Candidatus Nitrosocaldaceae	0.000289	51	1968910
Oxytrichidae	0.000283	50	57506
Thermomicrobiaceae	0.000283	50	189777
Proteinivoraceae	0.000283	50	1491775
Hyaloscyphaceae	0.000278	49	47743
Balneicellaceae	0.000278	49	1903335
Schizophyllaceae	0.000272	48	5332
Agaricaceae	0.000272	48	5339
Tritrichomonadidae	0.000272	48	740983
Lyophyllaceae	0.000266	47	930979
Gloeomargaritaceae	0.000266	47	1955043
Dictyosteliaceae	0.000266	47	2058185
Endogonaceae	0.000261	46	4870
Spizellomycetaceae	0.000261	46	34479
Tilletiaceae	0.000255	45	5279
Leptosphaeriaceae	0.000255	45	34374
Verrucariaceae	0.000255	45	146292
Williamsiaceae	0.000255	45	182102
Caulochytriaceae	0.000255	45	1555239
Schizosaccharomycetaceae	0.000249	44	4894
Microascaceae	0.000249	44	5593
Bondarzewiaceae	0.000249	44	40420
Catenariaceae	0.000249	44	109872
Thermodesulfobiaceae	0.000249	44	227387
Entophysalidaceae	0.000249	44	1890482
Dimargaritaceae	0.000244	43	78919
Waddliaceae	0.000244	43	92714
Candidatus Methanollivieraceae	0.000244	43	2545691
Steccherinaceae	0.000238	42	81059
Rutstroemiaceae	0.000238	42	110844
Gloeophyllaceae	0.000232	41	452340
Thermoascaceae	0.000227	40	1131624
Lasiosphaeriaceae	0.000221	39	42302
Lentisphaeraceae	0.000221	39	566277
Amylocorticiaceae	0.000221	39	721957
Tricholomataceae	0.000215	38	5351
Gracilariaceae	0.000215	38	31469
Omphalotaceae	0.000215	38	72117
Trichomonadidae	0.000215	38	181550
Naviculaceae	0.00021	37	67474
Pasteuriaceae	0.00021	37	538998
Paulinellidae	0.000204	36	39715
Sporichthyaceae	0.000204	36	85033
Ventosimonadaceae	0.000204	36	1827282
Periconiaceae	0.000204	36	1898439
Basidiobolaceae	0.000198	35	4858
Pezizaceae	0.000198	35	5186
Mycenaceae	0.000198	35	2024004
Borreliaceae	0.000193	34	1643685
Naemateliaceae	0.000193	34	1910785
Gigartinaceae	0.000187	33	29217
Celerinatantimonadaceae	0.000187	33	412032
Thioalkalibacteraceae	0.000187	33	2035710
Gottschalkiaceae	0.000187	33	2042895
Ascobolaceae	0.000181	32	5189
Blastocystidae	0.000181	32	2547934
Bodonidae	0.000176	31	5708
Spiroplasmataceae	0.00017	30	2131
Umbilicariaceae	0.00017	30	87265
Syncephalastraceae	0.000164	29	37566
Thermoplasmataceae	0.000164	29	46659
Phaffomycetaceae	0.000164	29	115784
Jaapiaceae	0.000164	29	721929
Micropepsaceae	0.000164	29	1921568
Minwuiaceae	0.000164	29	2493628
Stachybotryaceae	0.000159	28	1667166
Cuniculitremaceae	0.000159	28	1910893
Pyronemataceae	0.000153	27	110846
Ceratocystidaceae	0.000153	27	1028423
Ichthyobacteriaceae	0.000153	27	1755828
Sparassidaceae	0.000147	26	40465
Silvanigrellaceae	0.000147	26	2024974
Candidatus Nanopelagicaceae	0.000142	25	2162846
Tremellaceae	0.000136	24	5215
Erysiphaceae	0.000136	24	34371
Bolbitiaceae	0.00013	23	5398
Sclerodermataceae	0.00013	23	37466
Hericiaceae	0.00013	23	40458
Rhizopogonaceae	0.00013	23	48595
Dacryobolaceae	0.000125	22	2028214
Botryobasidiaceae	0.000119	21	68792
Acidothermaceae	0.000119	21	85032
Choanephoraceae	0.000119	21	101094
Leotiaceae	0.000119	21	186569
Suillaceae	0.000119	21	227336
Wallemiaceae	0.000119	21	431959
Albuginaceae	0.000113	20	65355
Litoricolaceae	0.000113	20	449732
Haloplasmataceae	0.000113	20	471823
Lichtheimiaceae	0.000113	20	499202
Ceraceosoraceae	0.000113	20	742847
Pluteaceae	0.000108	19	36657
Stentoridae	0.000108	19	219169
Cucurbitariaceae	0.000108	19	221670
Sympoventuriaceae	0.000108	19	1111112
Schizoparmaceae	0.000108	19	1535530
Ascosphaeraceae	0.000102	18	5103
Pleurotaceae	0.000102	18	104366
Anthracoideaceae	0.000102	18	251612
Punctulariaceae	0.000102	18	908827
Mrakiaceae	0.000102	18	1851551
Pyrodictiaceae	9.6e-05	17	2307
Morchellaceae	9.6e-05	17	5192
Stereaceae	9.6e-05	17	103376
Ulvaceae	9.1e-05	16	3114
Entamoebidae	8.5e-05	15	33084
Gregarinidae	8.5e-05	15	35088
Pseudocohnilembidae	8.5e-05	15	35102
Coniophoraceae	8.5e-05	15	80634
Trimorphomycetaceae	8.5e-05	15	1890237
Candidatus Sumerlaeaceae	8.5e-05	15	2315421
Theileriidae	7.9e-05	14	27994
Serpulaceae	7.9e-05	14	389951
Catabacteriaceae	7.9e-05	14	424536
Dipodascaceae	7.4e-05	13	34353
Piptocephalidaceae	7.4e-05	13	78903
Simkaniaceae	7.4e-05	13	92712
Fervidicoccaceae	7.4e-05	13	685949
Raperosteliaceae	7.4e-05	13	2058186
Phaeomoniellaceae	7.4e-05	13	2231493
Candidatus Methanoliparaceae	7.4e-05	13	2545690
Dasyaceae	6.8e-05	12	35164
Gigasporaceae	6.8e-05	12	36753
Mixiaceae	6.8e-05	12	165795
Trichomonascaceae	6.8e-05	12	410830
Bacillales Family X. Incertae Sedis	6.8e-05	12	539003
Schizoporaceae	6.8e-05	12	574935
Protomycetaceae	6.2e-05	11	27330
Lipomycetaceae	6.2e-05	11	29827
Fistulinaceae	6.2e-05	11	40455
Pterulaceae	6.2e-05	11	262632
Candidatus Midichloriaceae	6.2e-05	11	1328881
Diatrypaceae	5.7e-05	10	42364
Ascoideaceae	5.7e-05	10	44277
Pneumocystidaceae	5.7e-05	10	44281
Chlorociboriaceae	5.7e-05	10	1971365
Nidulariaceae	5.1e-05	9	68773
Meruliaceae	5.1e-05	9	81064
Didymosphaeriaceae	5.1e-05	9	221678
Candidatus Parilichlamydiaceae	5.1e-05	9	1293609
Candidatus Comatemaea	5.1e-05	9	2508947
Sigmoideomycetaceae	4.5e-05	8	78905
Hydnodontaceae	4.5e-05	8	1229510
Togniniaceae	4.5e-05	8	1756146
Thorselliaceae	4.5e-05	8	1771359
Tilletiariaceae	4e-05	7	62919
Brachybasidiaceae	4e-05	7	190068
Victivallaceae	4e-05	7	255528
Violaceomycetaceae	4e-05	7	1749038
Cryptomonadaceae	3.4e-05	6	2896
Neolectaceae	3.4e-05	6	29824
Saccharomycopsidaceae	3.4e-05	6	34366
Candidatus Actinomarinaceae	3.4e-05	6	1389452
Cuniculiplasmataceae	3.4e-05	6	1747776
Ancylistaceae	2.8e-05	5	34486
Cryptosporidiidae	2.8e-05	5	35082
Haematococcaceae	2.8e-05	5	35484
Picrophilaceae	2.8e-05	5	46630
Methanopyraceae	2.8e-05	5	183713
Phycomycetaceae	2.8e-05	5	1344966
Pseudomassariaceae	2.8e-05	5	1812770
Methanothermaceae	2.3e-05	4	2178
Enterocytozoonidae	2.3e-05	4	27970
Dubosqiidae	2.3e-05	4	103457
Anaeroplasmataceae	2.3e-05	4	186333
Cenarchaeaceae	2.3e-05	4	205957
Brevinemataceae	2.3e-05	4	1100104
Candidatus Babeliaceae	2.3e-05	4	2497645
Dunaliellaceae	1.7e-05	3	3043
Ceramiaceae	1.7e-05	3	31377
Delesseriaceae	1.7e-05	3	31386
Spraguidae	1.7e-05	3	227310
Rhabdochlamydiaceae	1.7e-05	3	689704
Porphyridiaceae	1.1e-05	2	2799
Taphrinaceae	1.1e-05	2	5009
Phaeosphaeriaceae	1.1e-05	2	5020
Nosematidae	1.1e-05	2	27974
Acanthoecidae	1.1e-05	2	28010
Rhodymeniaceae	1.1e-05	2	31501
Harpellaceae	1.1e-05	2	61422
Licmophoraceae	1.1e-05	2	210596
Tubulinosematidae	1.1e-05	2	307623
Cryphonectriaceae	1.1e-05	2	399129
Phaselicystidaceae	1.1e-05	2	651809
Kareniaceae	1.1e-05	2	1003176
Plagiacanthidae	1.1e-05	2	1054398
Phacaceae	1.1e-05	2	1131319
Trigonopsidaceae	1.1e-05	2	1540145
Heteroscytonemataceae	1.1e-05	2	2507943
Prorocentraceae	6e-06	1	2943
Hydrodictyaceae	6e-06	1	3103
Corallinaceae	6e-06	1	31396
Hildenbrandiaceae	6e-06	1	31478
Liagoraceae	6e-06	1	31484
Gonyaulacaceae	6e-06	1	33834
Pleistophoridae	6e-06	1	35232
Glaucocystaceae	6e-06	1	38257
Pycnococcaceae	6e-06	1	41878
Schizymeniaceae	6e-06	1	42185
Thoreaceae	6e-06	1	67959
Vannellidae	6e-06	1	95227
Euplotidae	6e-06	1	100127
Stypocaulaceae	6e-06	1	116061
Mastigamoebidae	6e-06	1	174815
Eunotiaceae	6e-06	1	196636
Ishigeaceae	6e-06	1	233768
Pfiesteriaceae	6e-06	1	403651
Pavlovaceae	6e-06	1	418969
Stylonemataceae	6e-06	1	446133
Methermicoccaceae	6e-06	1	660062
Toxariaceae	6e-06	1	1003139
Euglenaceae	6e-06	1	1131320
Nanoarchaeaceae	6e-06	1	1890941
Juglanconidaceae	6e-06	1	2041443
Viruses	0.012317	2174	10239
cannot be assigned to a (non-viral) family	24.3619	4299940	NA
unclassified	17.0028	3001042	NA

## Sheet: Bioreactor_order_level
taxon_name	percent	reads	taxon_id
Methanosarcinales	43.2939	818454	94695
Rhizobiales	2.47802	46846	356
Burkholderiales	2.12721	40214	80840
Nitrosomonadales	1.76713	33407	32003
Rhodocyclales	1.3165	24888	206389
Methylococcales	0.842492	15927	135618
Desulfuromonadales	0.745003	14084	69541
Flavobacteriales	0.410482	7760	200644
Anaerolineales	0.320874	6066	292629
Clostridiales	0.310559	5871	186802
Rhodobacterales	0.282471	5340	204455
Bacillales	0.271045	5124	1385
Xanthomonadales	0.265279	5015	135614
Myxococcales	0.243962	4612	29
Desulfobacterales	0.236926	4479	213118
Streptomycetales	0.230737	4362	85011
Pseudomonadales	0.2054	3883	72274
Candidatus Brocadiales	0.184558	3489	1127829
Rhodospirillales	0.180855	3419	204441
Cytophagales	0.180485	3412	768507
Chromatiales	0.155782	2945	135613
Corynebacteriales	0.154195	2915	85007
Methanomicrobiales	0.146049	2761	2191
Sphingobacteriales	0.140442	2655	200666
Micrococcales	0.139331	2634	85006
Planctomycetales	0.138167	2612	112
Phycisphaerales	0.137797	2605	666506
Chitinophagales	0.131291	2482	1853229
Synechococcales	0.110767	2094	1890424
Sphingomonadales	0.10754	2033	204457
Methanobacteriales	0.102991	1947	2158
Oscillatoriales	0.099341	1878	1150
Nostocales	0.094739	1791	1161
Oceanospirillales	0.090719	1715	135619
Enterobacterales	0.090666	1714	91347
Alteromonadales	0.089502	1692	135622
Neisseriales	0.087651	1657	206351
Syntrophobacterales	0.085905	1624	213462
Bacteroidales	0.080668	1525	171549
Nitrospirales	0.079346	1500	189778
Micromonosporales	0.074849	1415	85008
Pseudonocardiales	0.07321	1384	85010
Desulfovibrionales	0.072363	1368	213115
Methanophagales	0.066174	1251	588814
Candidatus Altiarchaeales	0.065381	1236	1803511
Archaeoglobales	0.06062	1146	2231
Chloroflexales	0.059456	1124	32064
Methanocellales	0.059192	1119	570264
Ignavibacteriales	0.05898	1115	795748
Thiotrichales	0.056124	1061	72273
Cellvibrionales	0.053849	1018	1706369
Streptosporangiales	0.053796	1017	85012
Propionibacteriales	0.052157	986	85009
Acidobacteriales	0.049036	927	204433
Verrucomicrobiales	0.048083	909	48461
Leptospirales	0.046867	886	1643688
Lactobacillales	0.042794	809	186826
Caulobacterales	0.03724	704	204458
Marinilabiliales	0.036393	688	1970189
Nevskiales	0.036076	682	1775403
Chlorobiales	0.035229	666	191411
Thermoanaerobacterales	0.035018	662	68295
Vibrionales	0.03433	649	135623
Hydrogenophilales	0.034224	647	119069
Eurotiales	0.031104	588	5042
Gemmatimonadales	0.02994	566	219686
Thermococcales	0.028194	533	2258
Campylobacterales	0.025972	491	213849
Ktedonobacterales	0.025655	485	388448
Opitutales	0.024544	464	415000
Thermotogales	0.023804	450	2419
Legionellales	0.023804	450	118969
Selenomonadales	0.023592	446	909929
Spirochaetales	0.021212	401	136
Bdellovibrionales	0.021	397	213481
Geodermatophilales	0.020312	384	1643682
Frankiales	0.02026	383	85013
Bryobacterales	0.020154	381	332160
Halobacteriales	0.019784	374	2235
Aeromonadales	0.018884	357	135624
Solirubrobacterales	0.017985	340	588673
Deinococcales	0.017456	330	118964
Saprospirales	0.017086	323	1936988
Methanomassiliicoccales	0.01661	314	1235850
Thermales	0.016292	308	68933
Actinomycetales	0.016187	306	2037
Caldilineales	0.015129	286	475963
Synergistales	0.014917	282	649776
Acidithiobacillales	0.012748	241	225057
Chroococcales	0.012695	240	1118
Tissierellales	0.012378	234	1737405
Haloferacales	0.011849	224	1644055
Acidiferrobacterales	0.011796	223	1692040
Bacteriovoracales	0.011796	223	2024979
Ardenticatenales	0.011479	217	1382929
Hypocreales	0.011267	213	5125
Methanococcales	0.011108	210	2182
Agaricales	0.011055	209	5338
Deferribacterales	0.010897	206	191393
Thermodesulfobacteriales	0.010527	199	188710
Desulfarculales	0.010156	192	453227
Halanaerobiales	0.009521	180	53433
Aquificales	0.009469	179	32069
Saccharomycetales	0.009363	177	4892
Bacteroidetes Order II. Incertae sedis	0.009257	175	1100069
Rhodothermales	0.008728	165	1853224
Herpetosiphonales	0.00804	152	189772
Calditrichales	0.00804	152	1962852
Acidimicrobiales	0.007829	148	84993
Holophagales	0.007723	146	574975
Chlamydomonadales	0.007617	144	3042
Pleosporales	0.007088	134	92860
Natrialbales	0.006877	130	1644060
Balneolales	0.006877	130	1853223
Eggerthellales	0.006665	126	1643822
Thermoflexales	0.006295	119	1495647
Pasteurellales	0.006242	118	135625
Hymenostomatida	0.006136	116	31277
Nitrososphaerales	0.005924	112	1033996
Magnetococcales	0.005924	112	1191478
Glycomycetales	0.005872	111	85014
Erysipelotrichales	0.005872	111	526525
Salinisphaerales	0.005819	110	742030
Pyrenomonadales	0.005766	109	589342
Candidatus Termititenacales	0.005766	109	2507543
Veillonellales	0.005713	108	1843489
Fusobacteriales	0.00566	107	203491
Eucoccidiorida	0.005237	99	75739
Coriobacteriales	0.005078	96	84999
Desulfurobacteriales	0.005078	96	1485951
Jiangellales	0.005025	95	1217098
Thermoplasmatales	0.004972	94	2301
Bifidobacteriales	0.004972	94	85004
Sphaerobacterales	0.004919	93	85001
Pleurocapsales	0.004867	92	52604
Rubrobacterales	0.004867	92	84996
Kordiimonadales	0.004814	91	362534
Sulfolobales	0.004761	90	2281
Polyporales	0.004761	90	5303
Ferrovales	0.004602	87	1442155
Sordariales	0.004496	85	5139
Magnaporthales	0.004496	85	639021
Helotiales	0.00439	83	5178
Kiritimatiellales	0.004338	82	1921782
Capnodiales	0.004232	80	134362
Kinetoplastida	0.00402	76	5653
Bradymonadales	0.00402	76	1779134
Chthoniobacterales	0.003914	74	1836787
Parachlamydiales	0.00365	69	1963360
Pelagibacterales	0.003438	65	54526
Spirulinales	0.003438	65	1890443
Onygenales	0.003385	64	33183
Nitrospinales	0.003333	63	1293499
Bangiales	0.003227	61	29216
Candidatus Cryosericales	0.003227	61	2498707
Xylariales	0.003068	58	37989
Gloeobacterales	0.003068	58	307595
Chaetothyriales	0.002962	56	34395
Perkinsida	0.002856	54	27998
Puniceicoccales	0.002804	53	415001
Parvularculales	0.002698	51	255473
Tremellales	0.002592	49	5234
Catenulisporales	0.002539	48	414714
Mariprofundales	0.002539	48	580371
Glomerellales	0.002539	48	1028384
Holosporales	0.002539	48	1921002
Sphaeropleales	0.002486	47	35491
Immundisolibacterales	0.002486	47	1934945
Boletales	0.002433	46	68889
Orbales	0.002433	46	1240482
Fimbriimonadales	0.002433	46	1663425
Chrysiogenales	0.002327	44	189769
Chlorellales	0.002275	43	35460
Cantharellales	0.002275	43	36064
Desulfurococcales	0.002275	43	114380
Cyanidiales	0.002275	43	265318
Thermoproteales	0.002222	42	2266
Sneathiellales	0.002222	42	510684
Petrotogales	0.002222	42	1643947
Blastocatellales	0.002169	41	1748771
Kineosporiales	0.002063	39	622452
Nakamurellales	0.002063	39	1643684
Acidaminococcales	0.002063	39	1843488
Rickettsiales	0.00201	38	766
Pucciniales	0.00201	38	5258
Dehalococcoidales	0.00201	38	1202465
Acidilobales	0.001957	37	871006
Chytridiales	0.001904	36	4810
Gaiellales	0.001904	36	1154584
Kosmotogales	0.001904	36	1643946
Mucorales	0.001799	34	4827
Capsulimonadales	0.001799	34	2494207
Ustilaginales	0.001693	32	5267
Fibrobacterales	0.001693	32	218872
Kiloniellales	0.001693	32	597358
Thermogemmatisporales	0.001693	32	768667
Euzebyales	0.001693	32	908621
Acytosteliales	0.001693	32	2058181
Isochrysidales	0.00164	31	73020
Dictyoglomales	0.00164	31	203487
Geastrales	0.001587	30	157608
Xylonales	0.001587	30	1217820
Sedimentisphaerales	0.001587	30	2483366
Chthonomonadales	0.001534	29	1077263
Saprolegniales	0.001481	28	4763
Neocallimastigales	0.001481	28	29006
Mycoplasmatales	0.001428	27	2085
Nitrosopumilales	0.001428	27	31932
Chlamydiales	0.001428	27	51291
Entomoplasmatales	0.001428	27	186328
Mamiellales	0.001375	26	13792
Chitinispirillales	0.001375	26	1860137
Methanonatronarchaeales	0.001375	26	2202723
Pezizales	0.001322	25	5185
Lentisphaerales	0.001322	25	278081
Acholeplasmatales	0.00127	24	186329
Nautiliales	0.00127	24	235899
Mesoaciditogales	0.00127	24	1769716
Emcibacterales	0.00127	24	2066490
Peronosporales	0.001217	23	4776
Diaporthales	0.001217	23	5114
Venturiales	0.001217	23	1111111
Limnochordales	0.001217	23	1676649
Silvanigrellales	0.001217	23	2024973
Blastocladiales	0.001111	21	4805
Piroplasmida	0.001058	20	5863
Natranaerobiales	0.001058	20	485256
Chroococcidiopsidales	0.001058	20	1890505
Desulfurellales	0.001005	19	213113
Thalassiosirales	0.000952	18	33847
Suessiales	0.000952	18	89954
Cardiobacteriales	0.000952	18	135615
Dacrymycetales	0.000899	17	28997
Plasmodiophorida	0.000899	17	37357
Mytilinidiales	0.000899	17	603422
Longamoebia	0.000899	17	1485168
Egicoccales	0.000899	17	1755823
Auriculariales	0.000846	16	5226
Russulales	0.000846	16	452342
Elusimicrobiales	0.000846	16	641854
Candidatus Methanomethyliales	0.000846	16	1915414
Abditibacteriales	0.000846	16	2109260
Hymenochaetales	0.000793	15	139380
Gloeophyllales	0.000793	15	452339
Endomicrobiales	0.000793	15	1783344
Haemosporida	0.000741	14	5819
Nitriliruptorales	0.000741	14	596497
Peniculida	0.000688	13	33825
Sporidiobolales	0.000688	13	231213
Coniochaetales	0.000688	13	292576
Diplomonadida	0.000635	12	5738
Pythiales	0.000635	12	121069
Thermomicrobiales	0.000635	12	189776
Botryosphaeriales	0.000635	12	451869
Arenicellales	0.000635	12	1617890
Microascales	0.000582	11	5592
Pelagomonadales	0.000582	11	54409
Mortierellales	0.000582	11	214503
Egibacterales	0.000582	11	1747768
Coprothermobacterales	0.000582	11	2138246
Thermoanaerobaculales	0.000582	11	2562241
Choanoflagellida	0.000529	10	28009
Glomerales	0.000529	10	36750
Myriangiales	0.000529	10	45676
Harpellales	0.000529	10	61421
Monoblepharidales	0.000529	10	79272
Diversisporales	0.000529	10	214509
Trichosporonales	0.000529	10	1851469
Caulochytriales	0.000529	10	2231168
Ectocarpales	0.000476	9	2877
Bacillariales	0.000476	9	33851
Naviculales	0.000476	9	38748
Malasseziales	0.000476	9	162474
Protosteliales	0.000476	9	435411
Atheliales	0.000476	9	452334
Actinopolysporales	0.000476	9	622450
Caldisericales	0.000476	9	693072
Rhodothalassiales	0.000476	9	1544799
Minwuiales	0.000476	9	2493627
Endogonales	0.000423	8	4869
Schizosaccharomycetales	0.000423	8	34346
Wallemiales	0.000423	8	431958
Methylacidiphilales	0.000423	8	717963
Brachyspirales	0.000423	8	1643686
Candidatus Nanopelagicales	0.000423	8	2039638
Candidatus Fermentibacterales	0.000423	8	2152897
Ophiostomatales	0.00037	7	5151
Schizopyrenida	0.00037	7	41165
Microbotryales	0.00037	7	55070
Orbiliales	0.00037	7	189479
Sebacinales	0.00037	7	297313
Amylocorticiales	0.00037	7	721947
Tritrichomonadida	0.00037	7	740972
Oligoflexales	0.00037	7	1553901
Exobasidiales	0.000317	6	5404
Gigartinales	0.000317	6	28017
Gracilariales	0.000317	6	31468
Tilletiales	0.000317	6	62916
Prymnesiales	0.000317	6	73028
Victivallales	0.000317	6	278082
Micropepsales	0.000317	6	1921567
Gymnodiniales	0.000264	5	2953
Erysiphales	0.000264	5	5120
Eustigmatales	0.000264	5	425074
Basidiobolales	0.000264	5	1264872
Acidothermales	0.000264	5	1643683
Violaceomycetales	0.000264	5	1749035
Gloeoemargaritales	0.000264	5	1955042
Kickxellales	0.000212	4	4861
Dimargaritales	0.000212	4	78918
Cystofilobasidiales	0.000212	4	90883
Verrucariales	0.000212	4	146291
Microstromatales	0.000212	4	162475
Rhizophydiales	0.000212	4	451442
Thermoleophilales	0.000212	4	588674
Dictyosteliales	0.000212	4	2058949
Candidatus Sumerlaeales	0.000212	4	2315420
Candidatus Methanoliparales	0.000212	4	2545689
Georgefischeriales	0.000159	3	62913
Zoopagales	0.000159	3	78899
Philasterida	0.000159	3	198613
Umbilicariales	0.000159	3	452227
Jaapiales	0.000159	3	721927
Ceraceosorales	0.000159	3	742846
Chitinivibrionales	0.000159	3	1505233
Togniniales	0.000159	3	1775898
Candidatus Nitrosocaldales	0.000159	3	1968909
Ceramiales	0.000106	2	2802
Taphrinales	0.000106	2	5008
Dothideales	0.000106	2	5014
Spizellomycetales	0.000106	2	34478
Trichomonadida	0.000106	2	37104
Entylomatales	0.000106	2	62914
Anaeroplasmatales	0.000106	2	186332
Leucosporidiales	0.000106	2	231212
Albuginales	0.000106	2	370421
Corticiales	0.000106	2	452338
Haloplasmatales	0.000106	2	471822
Cryptomonadales	0.000106	2	589350
Laminariales	5.3e-05	1	2886
Ulvales	5.3e-05	1	3113
Heterotrichida	5.3e-05	1	5957
Bicosoecida	5.3e-05	1	33651
Pneumocystidales	5.3e-05	1	37987
Pyramimonadales	5.3e-05	1	38834
Methanopyrales	5.3e-05	1	68985
Euglyphida	5.3e-05	1	178369
Fervidicoccales	5.3e-05	1	685948
Sporadotrichida	5.3e-05	1	693921
Candidatus Actinomarinales	5.3e-05	1	1389450
Nanoarchaeales	5.3e-05	1	1890940
Candidatus Gastranaerophilales	5.3e-05	1	1906119
Candidatus Comantemales	5.3e-05	1	2508939
Viruses	0.011532	218	10239
cannot be assigned to a (non-viral) order	22.7962	430953	NA
unclassified	16.6423	314616	NA

## Sheet: Bioreactor_family_level
taxon_name	percent	reads	taxon_id
Candidatus Methanoperedenaceae	41.6353	787099	1392996
Phyllobacteriaceae	1.20754	22828	69277
Methylococcaceae	0.707182	13369	403
Gallionellaceae	0.669307	12653	90627
Methanosarcinaceae	0.630481	11919	2206
Geobacteraceae	0.550871	10414	213422
Comamonadaceae	0.498714	9428	80864
Burkholderiaceae	0.358431	6776	119060
Flavobacteriaceae	0.29342	5547	49546
Rhodocyclaceae	0.272526	5152	75787
Rhodobacteraceae	0.254594	4813	31989
Anaerolineaceae	0.231266	4372	292628
Streptomycetaceae	0.230737	4362	2062
Candidatus Brocadiaceae	0.184558	3489	1127830
Oxalobacteraceae	0.183976	3478	75682
Rhizobiaceae	0.176623	3339	82115
Pseudomonadaceae	0.173608	3282	135621
Bradyrhizobiaceae	0.165832	3135	41294
Methylophilaceae	0.161971	3062	32011
Zoogloeaceae	0.155994	2949	2008794
Desulfobacteraceae	0.155094	2932	213119
Alcaligenaceae	0.136422	2579	506
Xanthomonadaceae	0.131449	2485	32033
Chitinophagaceae	0.131291	2482	563835
Phycisphaeraceae	0.125472	2372	666507
Hyphomicrobiaceae	0.122404	2314	45401
Methylocystaceae	0.119336	2256	31993
Paenibacillaceae	0.108069	2043	186822
Nitrosomonadaceae	0.107487	2032	206379
Rhodospirillaceae	0.104049	1967	41295
Bacillaceae	0.103731	1961	186817
Sterolibacteriaceae	0.103096	1949	2008793
Peptococcaceae	0.102462	1937	186807
Rhodanobacteraceae	0.093628	1770	1775411
Planctomycetaceae	0.089079	1684	126
Methanobacteriaceae	0.087069	1646	2159
Sphingomonadaceae	0.08564	1619	41297
Mycobacteriaceae	0.083948	1587	1762
Sphingobacteriaceae	0.081885	1548	84566
Nitrospiraceae	0.077706	1469	189779
Micromonosporaceae	0.074849	1415	28056
Pseudonocardiaceae	0.071147	1345	2070
Cytophagaceae	0.068608	1297	89373
Leptolyngbyaceae	0.066016	1248	1890438
Clostridiaceae	0.061466	1162	31979
Thiobacillaceae	0.061414	1161	2008790
Microbacteriaceae	0.060038	1135	85023
Chromobacteriaceae	0.059562	1126	1499392
Methanocellaceae	0.059192	1119	570265
Desulfovibrionaceae	0.057922	1095	194924
Desulfobulbaceae	0.056759	1073	213121
Methanosaetaceae	0.054484	1030	143067
Acetobacteraceae	0.052527	993	433
Desulfuromonadaceae	0.051628	976	213421
Ectothiorhodospiraceae	0.050411	953	72276
Chromatiaceae	0.050305	951	1046
Methylobacteriaceae	0.050199	949	119045
Methanoregulaceae	0.049935	944	1198451
Methanomicrobiaceae	0.049459	935	2194
Polyangiaceae	0.049194	930	49
Enterobacteriaceae	0.047819	904	543
Leptospiraceae	0.046867	886	170
Acidobacteriaceae	0.044698	845	204434
Sandaracinaceae	0.044116	834	1055686
Nocardioidaceae	0.043481	822	85015
Nocardiaceae	0.042847	810	85025
Candidatus Competibacteraceae	0.040361	763	1400857
Hymenobacteraceae	0.039514	747	1853232
Alteromonadaceae	0.037716	713	72275
Sinobacteraceae	0.035229	666	568386
Caulobacteraceae	0.035071	663	76892
Syntrophaceae	0.03433	649	213468
Vibrionaceae	0.034277	648	641
Chlorobiaceae	0.033854	640	191412
Myxococcaceae	0.032109	607	31
Oscillatoriaceae	0.032056	606	1892254
Archangiaceae	0.031897	603	39
Crenotrichaceae	0.031897	603	89377
Halomonadaceae	0.031685	599	28256
Ruminococcaceae	0.029517	558	541000
Aspergillaceae	0.029252	553	1131492
Cyclobacteriaceae	0.029093	550	563798
Verrucomicrobiaceae	0.029041	549	203557
Moraxellaceae	0.028141	532	468
Lachnospiraceae	0.02793	528	186803
Oscillochloridaceae	0.027612	522	104174
Micrococcaceae	0.027242	515	1268
Nostocaceae	0.027083	512	1162
Halieaceae	0.026872	508	1706372
Rivulariaceae	0.026819	507	1185
Crocinitomicaceae	0.026501	501	1853230
Neisseriaceae	0.026025	492	481
Thermococcaceae	0.025602	484	2259
Archaeoglobaceae	0.025232	477	2232
Hungateiclostridiaceae	0.024967	472	2304686
Opitutaceae	0.024227	458	134623
Isosphaeraceae	0.024068	455	1763524
Streptosporangiaceae	0.024015	454	2004
Microcoleaceae	0.024015	454	1892252
Oceanospirillaceae	0.023539	445	135620
Thiotrichaceae	0.023486	444	135617
Gemmatimonadaceae	0.023486	444	219687
Xanthobacteraceae	0.022799	431	335928
Azonexaceae	0.022323	422	2008795
Bacteroidaceae	0.021212	401	815
Thermoanaerobacteraceae	0.020736	392	186814
Piscirickettsiaceae	0.020577	389	135616
Geodermatophilaceae	0.020312	384	85030
Roseiflexaceae	0.019889	376	1508635
Brucellaceae	0.019519	369	118882
Anaeromyxobacteraceae	0.018884	357	1524215
Sporomusaceae	0.018884	357	1843490
Legionellaceae	0.018831	356	444
Fervidobacteriaceae	0.018514	350	1643950
Enterococcaceae	0.018197	344	81852
Thermomonosporaceae	0.018091	342	2012
Alcanivoracaceae	0.017721	335	224372
Flammeovirgaceae	0.017615	333	200667
Campylobacteraceae	0.017562	332	72294
Chelatococcaceae	0.017297	327	2036754
Synechococcaceae	0.017086	323	1890426
Frankiaceae	0.016874	319	74712
Deinococcaceae	0.01661	314	183710
Syntrophobacteraceae	0.016557	313	213465
Thermaceae	0.016292	308	188786
Methanospirillaceae	0.016239	307	196137
Aurantimonadaceae	0.016134	305	255475
Erythrobacteraceae	0.015816	299	335929
Actinomycetaceae	0.015605	295	2049
Hyphomonadaceae	0.015499	293	69657
Gemmataceae	0.015393	291	1914233
Caldilineaceae	0.015129	286	475964
Spirochaetaceae	0.014494	274	137
Solibacteraceae	0.014494	274	332161
Aeromonadaceae	0.014441	273	84642
Intrasporangiaceae	0.014176	268	85021
Alicyclobacillaceae	0.014071	266	186823
Synergistaceae	0.013912	263	649777
Colwelliaceae	0.013647	258	267889
Ktedonobacteraceae	0.013224	250	388449
Rhodobiaceae	0.013171	249	119043
Cyanothecaceae	0.01296	245	1892249
Pseudoalteromonadaceae	0.012537	237	267888
Syntrophorhabdaceae	0.012537	237	513556
Cellvibrionaceae	0.012537	237	1706371
Verrucomicrobia subdivision 3	0.012431	235	134621
Lactobacillaceae	0.012325	233	33958
Prevotellaceae	0.012272	232	171552
Shewanellaceae	0.011902	225	267890
Acidiferrobacteraceae	0.011796	223	1692041
Ardenticatenaceae	0.011479	217	1382930
Prolixibacteraceae	0.011214	212	1471398
Deferribacteraceae	0.010897	206	191394
Marinilabiliaceae	0.010844	205	558415
Pseudanabaenaceae	0.010791	204	1890436
Halobacteriovoraceae	0.010632	201	1652132
Planococcaceae	0.010579	200	186818
Bdellovibrionaceae	0.010315	195	213483
Eubacteriaceae	0.010262	194	186806
Desulfarculaceae	0.010156	192	453228
Erwiniaceae	0.010156	192	1903409
Nocardiopsaceae	0.01005	190	83676
Beijerinckiaceae	0.009998	189	45404
Hapalosiphonaceae	0.009945	188	1892263
Rikenellaceae	0.009733	184	171550
Solirubrobacteraceae	0.009521	180	320599
Thermoactinomycetaceae	0.009363	177	186824
Cellulomonadaceae	0.00931	176	85016
Rhodothermaceae	0.009257	175	563843
Yersiniaceae	0.009257	175	1903411
Corynebacteriaceae	0.009151	173	1653
Thermodesulfobacteriaceae	0.009098	172	188711
Lewinellaceae	0.009098	172	1937960
Coleofasciculaceae	0.008622	163	1892251
Propionibacteriaceae	0.008252	156	31957
Pectobacteriaceae	0.008199	155	1903410
Herpetosiphonaceae	0.00804	152	189773
Methanomassiliicoccaceae	0.00804	152	1577788
Rubricoccaceae	0.00804	152	1853227
Holophagaceae	0.007723	146	574976
Tissierellaceae	0.007723	146	1737406
Gordoniaceae	0.007617	144	85026
Staphylococcaceae	0.007617	144	90964
Acidithiobacillaceae	0.007511	142	225058
Kofleriaceae	0.007353	139	224464
Gomontiellaceae	0.0073	138	1892255
Dictyobacteraceae	0.007194	136	2571193
Helicobacteraceae	0.007088	134	72293
Natrialbaceae	0.006877	130	1644061
Balneolaceae	0.006877	130	1813606
Syntrophomonadaceae	0.006824	129	68298
Haloferacaceae	0.006824	129	1644056
Calditrichaceae	0.006771	128	1962854
Methylothermaceae	0.006718	127	1486721
Eggerthellaceae	0.006665	126	1643826
Scytonemataceae	0.006506	123	1182
Desulfonatronaceae	0.006506	123	224380
Thermoanaerobacterales Family III. Incertae Sedis	0.006506	123	543371
Ignavibacteriaceae	0.006506	123	795749
Haloarculaceae	0.006453	122	1963268
Chloroflexaceae	0.006295	119	1106
Thermoflexaceae	0.006295	119	1495648
Pasteurellaceae	0.006242	118	712
Tolypothrichaceae	0.006189	117	119859
Tetrahymenidae	0.006136	116	291294
Saccharomycodaceae	0.006083	115	34365
Nitrososphaeraceae	0.005924	112	1033997
Glycomycetaceae	0.005872	111	85034
Erysipelotrichaceae	0.005872	111	128827
Cryomorphaceae	0.005872	111	246874
Salinisphaeraceae	0.005819	110	742031
Geminigeraceae	0.005766	109	589343
Candidatus Termititenacaceae	0.005766	109	2507544
Veillonellaceae	0.005713	108	31977
Methanocaldococcaceae	0.005713	108	196117
Aquificaceae	0.00566	107	64898
Thioalkalispiraceae	0.005501	104	1096778
Vicinamibacteraceae	0.005501	104	2211325
Bryobacteraceae	0.005448	103	1962910
Promicromonosporaceae	0.005343	101	85017
Idiomarinaceae	0.00529	100	267893
Conexibacteraceae	0.005237	99	320583
Microcystaceae	0.005184	98	1890449
Thermoanaerobacterales Family IV. Incertae Sedis	0.005131	97	543372
Halobacteriaceae	0.005078	96	2236
Desulfurobacteriaceae	0.005078	96	558314
Dysgonamonadaceae	0.005078	96	2005520
Myxotrichaceae	0.005025	95	37240
Porphyromonadaceae	0.005025	95	171551
Jiangellaceae	0.005025	95	1217100
Tannerellaceae	0.005025	95	2005525
Bifidobacteriaceae	0.004972	94	31953
Sphaerobacteraceae	0.004919	93	85002
Morganellaceae	0.004919	93	1903414
Halobacteroidaceae	0.004814	91	53434
Sulfolobaceae	0.004761	90	118883
Peptostreptococcaceae	0.004761	90	186804
Rubrobacteraceae	0.004708	89	84997
Kordiimonadaceae	0.004708	89	1331809
Microbulbiferaceae	0.004708	89	1706373
Halorubraceae	0.004708	89	1963271
Thermotogaceae	0.004655	88	188709
Fusobacteriaceae	0.004655	88	203492
Ferrovaceae	0.004602	87	1442156
Selenomonadaceae	0.004602	87	1843491
Saprospiraceae	0.004549	86	89374
Clostridiales Family XVII. Incertae Sedis	0.004496	85	539000
Succinivibrionaceae	0.004443	84	83763
Halanaerobiaceae	0.00439	83	972
Streptococcaceae	0.004232	80	1300
Spongiibacteraceae	0.004179	79	1706375
Aphanizomenonaceae	0.004179	79	1892259
Hahellaceae	0.004126	78	224379
Cohaesibacteraceae	0.004126	78	655351
Magnaporthaceae	0.004073	77	81093
Desulfomicrobiaceae	0.004073	77	213116
Marinifilaceae	0.004073	77	1573805
Coelosphaeriaceae	0.004073	77	1890430
Bogoriellaceae	0.003967	75	145358
Halothiobacillaceae	0.003967	75	255526
Peptoniphilaceae	0.003967	75	1570339
Trypanosomatidae	0.003914	74	5654
Dermacoccaceae	0.003914	74	145357
Volvocaceae	0.003861	73	3065
Hypocreaceae	0.003809	72	5129
Nannocystaceae	0.003809	72	224463
Prochloraceae	0.003756	71	1213
Endozoicomonadaceae	0.003756	71	2066474
Coxiellaceae	0.003703	70	118968
Chroococcaceae	0.003703	70	1890464
Porticoccaceae	0.00365	69	1706374
Acaryochloridaceae	0.00365	69	1890429
Amanitaceae	0.003544	67	41954
Hydrogenothermaceae	0.003544	67	224027
Magnetococcaceae	0.003438	65	1191479
Amoebophilaceae	0.003438	65	1501348
Wenzhouxiangellaceae	0.003438	65	1676141
Spirulinaceae	0.003438	65	1890448
Carnobacteriaceae	0.003385	64	186828
Hydrogenophilaceae	0.003385	64	206349
Desulfohalobiaceae	0.003385	64	213117
Didymellaceae	0.003385	64	683158
Pelagibacteraceae	0.003385	64	1655514
Sordariaceae	0.003333	63	5148
Nitrospinaceae	0.003333	63	407032
Bangiaceae	0.003227	61	31345
Odoribacteraceae	0.003227	61	1853231
Hafniaceae	0.003227	61	1903412
Candidatus Cryosericaceae	0.003227	61	2498708
Strophariaceae	0.003174	60	40562
Labilitrichaceae	0.003174	60	1524216
Gloeobacteraceae	0.003068	58	1890422
Vulgatibacteraceae	0.003015	57	1524213
Saccharospirillaceae	0.002962	56	255527
Coriobacteriaceae	0.002909	55	84107
Woeseiaceae	0.002909	55	1738654
Chthoniobacteraceae	0.002909	55	1836792
Perkinsidae	0.002856	54	27999
Thermithiobacillaceae	0.002856	54	225059
Rubritaleaceae	0.002856	54	1648490
Sarcocystidae	0.002804	53	5809
Aerococcaceae	0.002804	53	186827
Puniceicoccaceae	0.002804	53	415002
Ophiocordycipitaceae	0.002804	53	474942
Paludibacteraceae	0.002804	53	2005523
Methanococcaceae	0.002751	52	2183
Granulosicoccaceae	0.002751	52	449719
Haliscomenobacteraceae	0.002751	52	1937961
Parachlamydiaceae	0.002698	51	92713
Parvularculaceae	0.002698	51	255474
Teratosphaeriaceae	0.002645	50	668547
Dermabacteraceae	0.002592	49	85020
Chlamydomonadaceae	0.002539	48	3051
Mariprofundaceae	0.002539	48	580372
Melioribacteraceae	0.002539	48	1334117
Chlorogloeopsidaceae	0.002486	47	1892261
Immundisolibacteraceae	0.002486	47	1934946
Orbaceae	0.002433	46	1240483
Fimbriimonadaceae	0.002433	46	1663426
Selenastraceae	0.00238	45	35466
Ferrimonadaceae	0.00238	45	267892
Sutterellaceae	0.00238	45	995019
Eimeriidae	0.002327	44	5799
Herpotrichiellaceae	0.002327	44	43219
Thermosporotrichaceae	0.002327	44	768649
Chlorellaceae	0.002275	43	35461
Dietziaceae	0.002275	43	85029
Cyanidiaceae	0.002275	43	265316
Hyellaceae	0.002275	43	1890500
Sporolactobacillaceae	0.002222	42	186821
Sneathiellaceae	0.002222	42	510685
Petrotogaceae	0.002222	42	1643949
Microscillaceae	0.002222	42	1937962
Desertifilaceae	0.002222	42	1969992
Schleiferiaceae	0.002169	41	1333713
Aphanothecaceae	0.002169	41	1890450
Pyrinomonadaceae	0.002169	41	2048906
Candidatus Ozemobacteraceae	0.002169	41	2419832
Desulfurococcaceae	0.002116	40	2272
Defluviitaleaceae	0.002116	40	1185407
Kineosporiaceae	0.002063	39	83778
Nakamurellaceae	0.002063	39	85031
Acidaminococcaceae	0.002063	39	909930
Atopobiaceae	0.002063	39	1643824
Dehalococcoidaceae	0.00201	38	1202464
Polyporaceae	0.001904	36	5317
Chytriomycetaceae	0.001904	36	1352827
Kosmotogaceae	0.001904	36	1643948
Tsukamurellaceae	0.001851	35	85028
Oleiphilaceae	0.001851	35	191033
Brevibacteriaceae	0.001799	34	85019
Psychromonadaceae	0.001799	34	267894
Capsulimonadaceae	0.001799	34	2494208
Salinivirgaceae	0.001746	33	1970190
Fibrobacteraceae	0.001693	32	204431
Kiloniellaceae	0.001693	32	597359
Thermogemmatisporaceae	0.001693	32	768668
Euzebyaceae	0.001693	32	908622
Merismopediaceae	0.001693	32	1890428
Ilumatobacteraceae	0.001693	32	2448023
Thermoproteaceae	0.00164	31	2267
Acidimicrobiaceae	0.00164	31	84994
Dictyoglomaceae	0.00164	31	203488
Noelaerhabdaceae	0.00164	31	418966
Gracilibacteraceae	0.00164	31	541019
Acidilobaceae	0.00164	31	871007
Catalimonadaceae	0.00164	31	1522127
Microthrixaceae	0.00164	31	1798913
Geminicoccaceae	0.00164	31	2066434
Pseudeurotiaceae	0.001587	30	34379
Sphaerobolaceae	0.001587	30	68784
Clostridiales Family XIII. Incertae Sedis	0.001587	30	543314
Xylonaceae	0.001587	30	1217822
Sedimentisphaeraceae	0.001587	30	2483367
Heliobacteriaceae	0.001534	29	31984
Nectriaceae	0.001534	29	110618
Glomerellaceae	0.001534	29	681950
Chthonomonadaceae	0.001534	29	1077264
Fastidiosibacteraceae	0.001534	29	2056687
Saprolegniaceae	0.001481	28	4764
Pucciniaceae	0.001481	28	5262
Ustilaginaceae	0.001481	28	5268
Neocallimastigaceae	0.001481	28	29007
Methanocorpusculaceae	0.001481	28	88404
Catenulisporaceae	0.001481	28	414877
Persicobacteraceae	0.001481	28	1853234
Cryptococcaceae	0.001481	28	1884633
Kangiellaceae	0.001481	28	1920240
Mycoplasmataceae	0.001428	27	2092
Francisellaceae	0.001428	27	34064
Cordycipitaceae	0.001428	27	474943
Demequinaceae	0.001428	27	1042322
Dermocarpellaceae	0.001428	27	1890498
Kiritimatiellaceae	0.001428	27	1921783
Beutenbergiaceae	0.001375	26	125316
Chrysiogenaceae	0.001375	26	189770
Roseiarcaceae	0.001375	26	1643957
Chitinispirillaceae	0.001375	26	1860138
Methanonatronarchaeaceae	0.001375	26	2202724
Ferroplasmaceae	0.001322	25	90142
Ajellomycetaceae	0.001322	25	299071
Candidatus Paracaedibacteraceae	0.001322	25	1777752
Bartonellaceae	0.00127	24	772
Acholeplasmataceae	0.00127	24	2146
Clavicipitaceae	0.00127	24	34397
Nautiliaceae	0.00127	24	224467
Mesoaciditogaceae	0.00127	24	1769717
Muribaculaceae	0.00127	24	2005473
Emcibacteraceae	0.00127	24	2066491
Salinarimonadaceae	0.00127	24	2137278
Thiolinaceae	0.00127	24	2212439
Prochlorotrichaceae	0.00127	24	2303730
Peronosporaceae	0.001217	23	4777
Pleosporaceae	0.001217	23	28556
Sanguibacteraceae	0.001217	23	145360
Patulibacteraceae	0.001217	23	361606
Limnochordaceae	0.001217	23	1676650
Bradymonadaceae	0.001217	23	1779135
Thiofilaceae	0.001217	23	2212440
Tetrabaenaceae	0.001164	22	47777
Moritellaceae	0.001164	22	267891
Akkermansiaceae	0.001164	22	1647988
Saccharomycetaceae	0.001111	21	4893
Venturiaceae	0.001111	21	5023
Nitrosopumilaceae	0.001111	21	338190
Candidatus Thermochlorobacteriaceae	0.001111	21	1868322
Acytosteliaceae	0.001111	21	2058183
Ancalomicrobiaceae	0.001111	21	2172021
Tulasnellaceae	0.001058	20	5237
Babesiidae	0.001058	20	32594
Bacteriovoracaceae	0.001058	20	263369
Hydrogenimonaceae	0.001058	20	292630
Actinospicaceae	0.001058	20	414713
Natranaerobiaceae	0.001058	20	485255
Cryptosporangiaceae	0.001058	20	622454
Chroococcidiopsidaceae	0.001058	20	1890528
Valsaceae	0.001005	19	5117
Ceratobasidiaceae	0.001005	19	5250
Dermatophilaceae	0.001005	19	85018
Desulfurellaceae	0.001005	19	117942
Plectosphaerellaceae	0.001005	19	1033978
Lentimicrobiaceae	0.001005	19	1840213
Chamaesiphonaceae	0.001005	19	1890431
Cardiobacteriaceae	0.000952	18	868
Thalassiosiraceae	0.000952	18	29202
Chaetomiaceae	0.000952	18	35718
Psathyrellaceae	0.000952	18	184208
Listeriaceae	0.000952	18	186820
Symbiodiniaceae	0.000952	18	252141
Symbiobacteriaceae	0.000952	18	543349
Leptotrichiaceae	0.000952	18	1129771
Halococcaceae	0.000952	18	1963270
Anaplasmataceae	0.000899	17	942
Dacrymycetaceae	0.000899	17	5254
Acanthamoebidae	0.000899	17	33677
Plasmodiophoridae	0.000899	17	37358
Blattabacteriaceae	0.000899	17	39782
Oscillospiraceae	0.000899	17	216572
Argynnaceae	0.000899	17	281106
Egicoccaceae	0.000899	17	1755824
Notoacmeibacteraceae	0.000899	17	2024981
Trichocomaceae	0.000846	16	28568
Mycosphaerellaceae	0.000846	16	93133
Trueperaceae	0.000846	16	332247
Elusimicrobiaceae	0.000846	16	641876
Algiphilaceae	0.000846	16	1266054
Methanocalculaceae	0.000846	16	1460864
Candidatus Methanomethyliaceae	0.000846	16	1915415
Abitibacteriaceae	0.000846	16	2109261
Entomoplasmataceae	0.000793	15	33925
Tuberaceae	0.000793	15	40289
Pisolithaceae	0.000793	15	227329
Endomicrobiaceae	0.000793	15	1783343
Williamwhitmaniaceae	0.000793	15	2038695
Caedimonadaceae	0.000793	15	2100208
Rickettsiaceae	0.000741	14	775
Chlamydiaceae	0.000741	14	809
Xylariaceae	0.000741	14	37990
Mamiellaceae	0.000741	14	41873
Nitriliruptoraceae	0.000741	14	596498
Debaryomycetaceae	0.000741	14	766764
Christensenellaceae	0.000741	14	990719
Motilibacteraceae	0.000741	14	1433378
Bernardetiaceae	0.000741	14	1937968
Coniochaetaceae	0.000688	13	79807
Parameciidae	0.000688	13	340080
Gaiellaceae	0.000688	13	1154585
Plasmodiidae	0.000688	13	1639119
Sporidiobolaceae	0.000688	13	1799696
Salinibacteraceae	0.000688	13	1853225
Cyanobacteriaceae	0.000688	13	1890452
Gelatoporiaceae	0.000688	13	2028217
Pythiaceae	0.000635	12	4782
Helotiaceae	0.000635	12	5181
Paxillaceae	0.000635	12	5394
Hexamitidae	0.000635	12	5739
Arthrodermataceae	0.000635	12	34384
Hymenochaetaceae	0.000635	12	40424
Botryosphaeriaceae	0.000635	12	45131
Dermateaceae	0.000635	12	76657
Clostridiales Family XVI. Incertae Sedis	0.000635	12	543347
Lindgomycetaceae	0.000635	12	717954
Bathycoccaceae	0.000635	12	1525212
Arenicellaceae	0.000635	12	1617891
Thermonemataceae	0.000635	12	1853233
Hydrococcaceae	0.000635	12	1890497
Raineyaceae	0.000635	12	2071613
Blastocladiaceae	0.000582	11	4806
Mortierellaceae	0.000582	11	4854
Leuconostocaceae	0.000582	11	81850
Thermofilaceae	0.000582	11	114378
Massarinaceae	0.000582	11	290882
Criblamydiaceae	0.000582	11	412447
Egibacteraceae	0.000582	11	1747769
Barnesiellaceae	0.000582	11	2005519
Cavenderiaceae	0.000582	11	2058184
Coprothermobacteraceae	0.000582	11	2138247
Balneatrichaceae	0.000582	11	2301193
Thermoanaerobaculaceae	0.000582	11	2562242
Melampsoraceae	0.000529	10	5259
Exidiaceae	0.000529	10	34426
Glomeraceae	0.000529	10	36751
Elsinoaceae	0.000529	10	40995
Salpingoecidae	0.000529	10	81529
Catenariaceae	0.000529	10	109872
Gonapodyaceae	0.000529	10	109943
Segniliparaceae	0.000529	10	316606
Gloeophyllaceae	0.000529	10	452340
Clostridiales Family XII. Incertae Sedis	0.000529	10	543313
Caulochytriaceae	0.000529	10	1555239
Trichosporonaceae	0.000529	10	1759442
Sporocadaceae	0.000529	10	1812776
Budviciaceae	0.000529	10	1903416
Ectocarpaceae	0.000476	9	2878
Legeriomycetaceae	0.000476	9	4883
Sclerotiniaceae	0.000476	9	28983
Bacillariaceae	0.000476	9	33852
Atheliaceae	0.000476	9	80628
Reticulomyxidae	0.000476	9	188961
Diversisporaceae	0.000476	9	308925
Cavosteliaceae	0.000476	9	435412
Gloniaceae	0.000476	9	603431
Actinopolysporaceae	0.000476	9	622451
Caldisericaceae	0.000476	9	693073
Malasseziaceae	0.000476	9	742845
Rhizopodaceae	0.000476	9	1344955
Rhodothalassiaceae	0.000476	9	1544800
Fomitopsidaceae	0.000476	9	1769247
Symphyonemataceae	0.000476	9	1892258
Grifolaceae	0.000476	9	2028216
Hypoxylaceae	0.000476	9	2033035
Minwuiaceae	0.000476	9	2493628
Endogonaceae	0.000423	8	4870
Schizosaccharomycetaceae	0.000423	8	4894
Cortinariaceae	0.000423	8	34450
Sclerodermataceae	0.000423	8	37466
Sporichthyaceae	0.000423	8	85033
Brachyspiraceae	0.000423	8	143786
Wallemiaceae	0.000423	8	431959
Methylacidiphilaceae	0.000423	8	717964
Pichiaceae	0.000423	8	1156497
Xenococcaceae	0.000423	8	1890499
Candidatus Fermentibacteraceae	0.000423	8	2152899
Candidatus Nanopelagicaceae	0.000423	8	2162846
Pyriculariaceae	0.000423	8	2528436
Ophiostomataceae	0.00037	7	5152
Tricholomataceae	0.00037	7	5351
Vahlkampfiidae	0.00037	7	5765
Metschnikowiaceae	0.00037	7	27319
Onygenaceae	0.00037	7	33184
Mucoraceae	0.00037	7	34489
Holosporaceae	0.00037	7	44746
Orbiliaceae	0.00037	7	47021
Microbotryaceae	0.00037	7	55071
Steccherinaceae	0.00037	7	81059
Thermomicrobiaceae	0.00037	7	189777
Celerinatantimonadaceae	0.00037	7	412032
Lentisphaeraceae	0.00037	7	566277
Amylocorticiaceae	0.00037	7	721957
Tritrichomonadidae	0.00037	7	740983
Ceratocystidaceae	0.00037	7	1028423
Thermoascaceae	0.00037	7	1131624
Ruaniaceae	0.00037	7	1331736
Serendipitaceae	0.00037	7	1506295
Pseudobacteriovoracaceae	0.00037	7	1769745
Cuniculitremaceae	0.00037	7	1910893
Gottschalkiaceae	0.00037	7	2042895
Cunninghamellaceae	0.000317	6	4851
Tremellaceae	0.000317	6	5215
Auriculariaceae	0.000317	6	5227
Tilletiaceae	0.000317	6	5279
Gracilariaceae	0.000317	6	31469
Phaeodactylaceae	0.000317	6	38749
Fistulinaceae	0.000317	6	40455
Stereaceae	0.000317	6	103376
Verrucomicrobia subdivision 6	0.000317	6	134627
Caldisphaeraceae	0.000317	6	255472
Corynesporascaceae	0.000317	6	281124
Cladosporiaceae	0.000317	6	452563
Caldicoprobacteraceae	0.000317	6	715221
Lyophyllaceae	0.000317	6	930979
Chrysochromulinaceae	0.000317	6	1136790
Borreliaceae	0.000317	6	1643685
Fortieaceae	0.000317	6	1892264
Candidatus Desulfofervidaceae	0.000317	6	1902584
Naemateliaceae	0.000317	6	1910785
Micropepsaceae	0.000317	6	1921568
Spiroplasmataceae	0.000264	5	2131
Basidiobolaceae	0.000264	5	4858
Schizophyllaceae	0.000264	5	5332
Erysiphaceae	0.000264	5	34371
Leptosphaeriaceae	0.000264	5	34374
Cryptobasidiaceae	0.000264	5	62920
Acidothermaceae	0.000264	5	85032
Peniophoraceae	0.000264	5	103393
Apusomonadidae	0.000264	5	172820
Monodopsidaceae	0.000264	5	425072
Kareniaceae	0.000264	5	1003176
Proteinivoraceae	0.000264	5	1491775
Violaceomycetaceae	0.000264	5	1749038
Entophysalidaceae	0.000264	5	1890482
Gloeomargaritaceae	0.000264	5	1955043
Laetiporaceae	0.000264	5	2028212
Thioalkalibacteraceae	0.000264	5	2035710
Kickxellaceae	0.000212	4	4862
Microascaceae	0.000212	4	5593
Gigartinaceae	0.000212	4	29217
Thraustochytriaceae	0.000212	4	33674
Syncephalastraceae	0.000212	4	37566
Ascodesmidaceae	0.000212	4	47181
Hyaloscyphaceae	0.000212	4	47743
Botryobasidiaceae	0.000212	4	68792
Dimargaritaceae	0.000212	4	78919
Jonesiaceae	0.000212	4	85022
Waddliaceae	0.000212	4	92714
Phaffomycetaceae	0.000212	4	115784
Verrucariaceae	0.000212	4	146292
Elaphomycetaceae	0.000212	4	147546
Williamsiaceae	0.000212	4	182102
Didymosphaeriaceae	0.000212	4	221678
Anthracoideaceae	0.000212	4	251612
Pterulaceae	0.000212	4	262632
Thermoleophilaceae	0.000212	4	320796
Phanerochaetaceae	0.000212	4	396331
Catabacteriaceae	0.000212	4	424536
Lichtheimiaceae	0.000212	4	499202
Physalacriaceae	0.000212	4	862241
Ventosimonadaceae	0.000212	4	1827282
Mrakiaceae	0.000212	4	1851551
Balneicellaceae	0.000212	4	1903335
Candidatus Sumerlaeaceae	0.000212	4	2315421
Blastocystidae	0.000212	4	2547934
Agaricaceae	0.000159	3	5339
Pseudocohnilembidae	0.000159	3	35102
Hericiaceae	0.000159	3	40458
Sparassidaceae	0.000159	3	40465
Lasiosphaeriaceae	0.000159	3	42302
Thermoplasmataceae	0.000159	3	46659
Tilletiariaceae	0.000159	3	62919
Naviculaceae	0.000159	3	67474
Omphalotaceae	0.000159	3	72117
Umbilicariaceae	0.000159	3	87265
Rutstroemiaceae	0.000159	3	110844
Cucurbitariaceae	0.000159	3	221670
Thermodesulfobiaceae	0.000159	3	227387
Pasteuriaceae	0.000159	3	538998
Jaapiaceae	0.000159	3	721929
Ceraceosoraceae	0.000159	3	742847
Diaporthaceae	0.000159	3	767018
Candidatus Midichloriaceae	0.000159	3	1328881
Cyphellophoraceae	0.000159	3	1341112
Chitinivibrionaceae	0.000159	3	1505234
Stachybotryaceae	0.000159	3	1667166
Ichthyobacteriaceae	0.000159	3	1755828
Togniniaceae	0.000159	3	1756146
Periconiaceae	0.000159	3	1898439
Candidatus Nitrosocaldaceae	0.000159	3	1968910
Pyrodictiaceae	0.000106	2	2307
Cryptomonadaceae	0.000106	2	2896
Ascosphaeraceae	0.000106	2	5103
Pezizaceae	0.000106	2	5186
Ascobolaceae	0.000106	2	5189
Bolbitiaceae	0.000106	2	5398
Lipomycetaceae	0.000106	2	29827
Entamoebidae	0.000106	2	33084
Dipodascaceae	0.000106	2	34353
Spizellomycetaceae	0.000106	2	34479
Cryptosporidiidae	0.000106	2	35082
Dasyaceae	0.000106	2	35164
Pluteaceae	0.000106	2	36657
Bondarzewiaceae	0.000106	2	40420
Albuginaceae	0.000106	2	65355
Nidulariaceae	0.000106	2	68773
Piptocephalidaceae	0.000106	2	78903
Coniophoraceae	0.000106	2	80634
Choanephoraceae	0.000106	2	101094
Trichomonadidae	0.000106	2	181550
Anaeroplasmataceae	0.000106	2	186333
Trichomonascaceae	0.000106	2	410830
Haloplasmataceae	0.000106	2	471823
Rhabdochlamydiaceae	0.000106	2	689704
Punctulariaceae	0.000106	2	908827
Sympoventuriaceae	0.000106	2	1111112
Leucosporidiaceae	0.000106	2	1163720
Phycomycetaceae	0.000106	2	1344966
Saccotheciaceae	0.000106	2	1570301
Thorselliaceae	0.000106	2	1771359
Trimorphomycetaceae	0.000106	2	1890237
Chlorociboriaceae	0.000106	2	1971365
Mycenaceae	0.000106	2	2024004
Silvanigrellaceae	0.000106	2	2024974
Dacryobolaceae	0.000106	2	2028214
Dictyosteliaceae	0.000106	2	2058185
Raperosteliaceae	0.000106	2	2058186
Candidatus Methanoliparaceae	0.000106	2	2545690
Candidatus Methanollivieraceae	0.000106	2	2545691
Hydrodictyaceae	5.3e-05	1	3103
Ulvaceae	5.3e-05	1	3114
Taphrinaceae	5.3e-05	1	5009
Phaeosphaeriaceae	5.3e-05	1	5020
Morchellaceae	5.3e-05	1	5192
Bodonidae	5.3e-05	1	5708
Protomycetaceae	5.3e-05	1	27330
Enterocytozoonidae	5.3e-05	1	27970
Hypneaceae	5.3e-05	1	31427
Laminariaceae	5.3e-05	1	33636
Saccharomycopsidaceae	5.3e-05	1	34366
Gigasporaceae	5.3e-05	1	36753
Paulinellidae	5.3e-05	1	39715
Pneumocystidaceae	5.3e-05	1	44281
Sphaeropleaceae	5.3e-05	1	52675
Oxytrichidae	5.3e-05	1	57506
Harpellaceae	5.3e-05	1	61422
Sigmoideomycetaceae	5.3e-05	1	78905
Simkaniaceae	5.3e-05	1	92712
Pleurotaceae	5.3e-05	1	104366
Pyronemataceae	5.3e-05	1	110846
Ordosporidae	5.3e-05	1	174683
Methanopyraceae	5.3e-05	1	183713
Leotiaceae	5.3e-05	1	186569
Brachybasidiaceae	5.3e-05	1	190068
Stentoridae	5.3e-05	1	219169
Suillaceae	5.3e-05	1	227336
Cafeteriaceae	5.3e-05	1	238884
Dicranemataceae	5.3e-05	1	239142
Victivallaceae	5.3e-05	1	255528
Tubulinosematidae	5.3e-05	1	307623
Serpulaceae	5.3e-05	1	389951
Litoricolaceae	5.3e-05	1	449732
Phaselicystidaceae	5.3e-05	1	651809
Marasmiaceae	5.3e-05	1	654128
Methermicoccaceae	5.3e-05	1	660062
Fervidicoccaceae	5.3e-05	1	685949
Schizoparmaceae	5.3e-05	1	1535530
Haemoproteidae	5.3e-05	1	1639121
Microdochiaceae	5.3e-05	1	1682405
Pseudomassariaceae	5.3e-05	1	1812770
Nanoarchaeaceae	5.3e-05	1	1890941
Candidatus Comatemaea	5.3e-05	1	2508947
Viruses	0.011532	218	10239
cannot be assigned to a (non-viral) family	27.9719	528798	NA
unclassified	16.6423	314616	NA
