# Supplementary material for: Methane-Dependent Extracellular Electron Transfer at the Bioanode by the Anaerobic Archaeal Methanotroph “Candidatus Methanoperedens”
Source: Front Microbiol. 2022 Apr 12;13:820989. doi: 10.3389/fmicb.2022.820989 (PMC9039326; doi:10.3389/fmicb.2022.820989)
Supplement: Supplementary file 3 [file Table_2.XLSX]

## Sheet: bins_percent_recruitment
Supplementary table 2: Metagenome assebled genomes (MAGs), taxonomically classified according to GTDB. The relative abundance of every MAG was calculated, using the coverage of the reads mapped to the MAGs
MAG names	Inoculum (%)	Biofilm (%)	Completeness	Redundancy	Increase/Decrease	Number of MHCs
Methanoperedens #1	33.8595	41.9795	93.21	10.49	8.11999	34
Bacteria #1	5.3681	5.58714	94.96	0	0.219037	18
Phycisphaerales	3.67958	4.55385	95.68	1.44	0.874271	21
Methanoperedens #2	3.27305	2.71679	71.6	15.43	-0.556261	24
Rhodocyclaceae #1	3.23114	2.28966	53.96	0.72	-0.94148	5
Burkholderiaceae	2.00767	1.99704	94.24	3.6	-0.0106279	12
Methanoperedens #3	1.88764	2.24506	59.26	11.11	0.357426	24
Rhizobiaceae	1.71153	0.685961	93.53	3.6	-1.02557	2
Gammaproteobacteria #1	1.35072	0.462473	46.76	15.11	-0.888252	8
Burkholderiales #1	1.27907	0.395523	100	2.16	-0.883551	7
Anaerolineae #1	1.02692	0.772571	54.24	17.27	-0.254348	10
Bacteria #2	0.907884	0.543672	48.2	12.95	-0.364212	2
Flavobacteriales	0.90678	0.752773	98.56	6.47	-0.154007	1
Methylophilaceae	0.879264	0.673643	99.28	3.6	-0.205622	1
Anaerolineae #2	0.862571	0.856858	52.52	33.81	-0.00571282	6
Rhodocyclaceae #2	0.850039	0.583275	58.99	0.72	-0.266764	5
Burkholderiales #2	0.823087	0.449602	82.01	7.91	-0.373485	8
Anaerolineales	0.799797	0.69789	89.21	10.07	-0.101907	13
Gallionellaceae	0.783153	0.536727	61.87	0	-0.246426	14
Planctomycetota #1	0.757048	0.588779	47.48	27.34	-0.168269	2
Anaerolineae #3	0.748524	0.367377	49.64	4.32	-0.381146	6
Methylomonadaceae	0.740251	0.208165	52.52	12.95	-0.532086	0
Thermoflexales	0.70794	0.881365	97.84	20.86	0.173425	13
Gammaproteobacteria #2	0.693384	0.609914	84.17	10.07	-0.0834701	3
Anaerolineae #4	0.691412	0.987916	84.89	5.04	0.296504	13
Geobacter	0.647657	0.580682	87.05	5.04	-0.0669751	40
Rhodocyclaceae #3	0.640426	0.494924	89.21	4.32	-0.145502	9
Myxococcota	0.638944	0.211412	96.4	2.88	-0.427532	6
Brocadiaceae	0.627654	0.372189	50.36	11.51	-0.255465	6
Anaerolineae #5	0.538163	1.2151	53.24	23.02	0.676937	1
Bacteria #3	0.51673	0.41951	52.52	15.11	-0.0972206	7
Dojkabacteria	0.440898	0.460559	64.75	13.67	0.0196616	2
Planctomycetota #2	0.302901	0.359079	71.22	5.76	0.0561776	3
Rhodocyclaceae #4	0.0739742	1.35856	81.29	7.19	1.28459	4
Unbinned	25.7466	22.1044				68
