# Supplementary material for: Methane-Dependent Extracellular Electron Transfer at the Bioanode by the Anaerobic Archaeal Methanotroph “Candidatus Methanoperedens”
Source: Front Microbiol. 2022 Apr 12;13:820989. doi: 10.3389/fmicb.2022.820989 (PMC9039326; doi:10.3389/fmicb.2022.820989)
Supplement: Supplementary file 4 [file Table_3.XLSX]

## Sheet: Blad1
Supplementary table 3: locus tags of proteins with at least three C-X-X-C-H motifs encoded in the different MAGs for the MAGs with at least 7 multi-heme c-type cytochromes
Geobacter	Methanoperedens_#1	Methanoperedens_#2	Methanoperedens_#3	Phycisphaerales	Bacteria_#1	Gallionellaceae	Anaerolineales	Thermoflexales	Anaerolineae #4	Burkholderiaceae	Anaerolineae #1	Rhodocyclaceae #3	Gammaproteobacteria #1	Burkholderiales_#2	Burkholderiales #1	Bacteria_#3
>GEOBC_00008	METP1_03709	>METP2_00059	>METP3_00160	>PHYC_00564	>BAC1_00480	>GALLN_00079	>ANAEL_00201	>TFLX_00600	>ANRL4_00211	>BURC_00763	>ANRL1_01148	>RHDC3_00069	>GPROT1_00675	>BURK2_00241	>BURK1_01042	>BAC3_00026
>GEOBC_00028	METP1_03711	>METP2_00279	>METP3_00161	>PHYC_00718	>BAC1_00906	>GALLN_00131	>ANAEL_01024	>TFLX_02099	>ANRL4_00226	>BURC_00764	>ANRL1_01392	>RHDC3_00070	>GPROT1_00752	>BURK2_02183	>BURK1_01156	>BAC3_01482
>GEOBC_00029	METP1_03713	>METP2_00280	>METP3_01198	>PHYC_00720	>BAC1_00966	>GALLN_00134	>ANAEL_01025	>TFLX_02103	>ANRL4_00498	>BURC_00766	>ANRL1_01531	>RHDC3_00578	>GPROT1_01018	>BURK2_03186	>BURK1_01157	>BAC3_01650
>GEOBC_00088	METP1_00691	>METP2_00444	>METP3_01369	>PHYC_00723	>BAC1_00968	>GALLN_00135	>ANAEL_01620	>TFLX_02107	>ANRL4_00548	>BURC_00768	>ANRL1_01794	>RHDC3_01390	>GPROT1_01391	>BURK2_03439	>BURK1_02520	>BAC3_01738
>GEOBC_00089	METP1_03355	>METP2_00778	>METP3_01556	>PHYC_00724	>BAC1_01066	>GALLN_00136	>ANAEL_02526	>TFLX_02109	>ANRL4_01033	>BURC_01718	>ANRL1_01795	>RHDC3_01391	>GPROT1_01414	>BURK2_03730	>BURK1_02787	>BAC3_01835
>GEOBC_00135	METP1_01503	>METP2_00839	>METP3_01935	>PHYC_00725	>BAC1_01264	>GALLN_00137	>ANAEL_02528	>TFLX_02110	>ANRL4_01144	>BURC_02884	>ANRL1_02653	>RHDC3_01393	>GPROT1_01952	>BURK2_03737	>BURK1_03131	>BAC3_01950
>GEOBC_00654	METP1_01446	>METP2_01399	>METP3_01937	>PHYC_00727	>BAC1_01265	>GALLN_00140	>ANAEL_02690	>TFLX_02111	>ANRL4_01146	>BURC_03237	>ANRL1_02957	>RHDC3_02024	>GPROT1_03591	>BURK2_03986	>BURK1_03786	>BAC3_02456
>GEOBC_00702	METP1_02485	>METP2_01486	>METP3_01979	>PHYC_00732	>BAC1_01266	>GALLN_00142	>ANAEL_02790	>TFLX_02483	>ANRL4_01601	>BURC_03238	>ANRL1_03900	>RHDC3_02603	>GPROT1_03779	>BURK2_04251
>GEOBC_00705	METP1_02487	>METP2_01488	>METP3_02160	>PHYC_00735	>BAC1_01268	>GALLN_00143	>ANAEL_02791	>TFLX_02688	>ANRL4_03209	>BURC_03787	>ANRL1_04191	>RHDC3_02616
>GEOBC_00724	METP1_02283	>METP2_01490	>METP3_02162	>PHYC_00742	>BAC1_01271	>GALLN_00310	>ANAEL_03967	>TFLX_04099	>ANRL4_03248	>BURC_04171	>ANRL1_04661
>GEOBC_00729	METP1_02284	>METP2_01492	>METP3_02164	>PHYC_00865	>BAC1_01488	>GALLN_00503	>ANAEL_04060	>TFLX_04106	>ANRL4_03505	>BURC_04413
>GEOBC_00792	METP1_02287	>METP2_01609	>METP3_02167	>PHYC_00866	>BAC1_01528	>GALLN_00507	>ANAEL_04061	>TFLX_04306	>ANRL4_03506	>BURC_04811
>GEOBC_00794	METP1_02288	>METP2_01610	>METP3_02364	>PHYC_01672	>BAC1_01529	>GALLN_00552	>ANAEL_05608	>TFLX_04307	>ANRL4_05321
>GEOBC_00795	METP1_02308	>METP2_01711	>METP3_02381	>PHYC_01674	>BAC1_01767	>GALLN_00733
>GEOBC_00825	METP1_02309	>METP2_01712	>METP3_02480	>PHYC_01988	>BAC1_01808
>GEOBC_00826	METP1_02575	>METP2_02063	>METP3_02590	>PHYC_02712	>BAC1_01809
>GEOBC_00827	METP1_03490	>METP2_02118	>METP3_02591	>PHYC_02997	>BAC1_01855
>GEOBC_00847	METP1_03495	>METP2_03201	>METP3_03048	>PHYC_03802	>BAC1_02317
>GEOBC_00894	METP1_02773	>METP2_03354	>METP3_03629	>PHYC_03803
>GEOBC_00896	METP1_02999	>METP2_03355	>METP3_03631	>PHYC_03804
>GEOBC_01139	METP1_00514	>METP2_03618	>METP3_03633	>PHYC_03805
>GEOBC_01302	METP1_00516	>METP2_03712	>METP3_03807
>GEOBC_01333	METP1_00541	>METP2_03765	>METP3_03810
>GEOBC_01375	METP1_03207	>METP2_03767	>METP3_03811
>GEOBC_01487	METP1_03209
>GEOBC_01695	METP1_02069
>GEOBC_01754	METP1_02070
>GEOBC_01755	METP1_00954
>GEOBC_01894	METP1_00993
>GEOBC_01964	METP1_01007
>GEOBC_02096	METP1_01062
>GEOBC_02172	METP1_01063
>GEOBC_02175	METP1_02847
>GEOBC_02313	METP1_03801
>GEOBC_02393
>GEOBC_02526
>GEOBC_02537
>GEOBC_02548
>GEOBC_02549
>GEOBC_02582
