# Supplementary material for: Methane-Dependent Extracellular Electron Transfer at the Bioanode by the Anaerobic Archaeal Methanotroph “Candidatus Methanoperedens”
Source: Front Microbiol. 2022 Apr 12;13:820989. doi: 10.3389/fmicb.2022.820989 (PMC9039326; doi:10.3389/fmicb.2022.820989)
Supplement: Supplementary file 5 [file Table_4.XLSX]

## Sheet: Blad1
Supplementary table 4: MHCs identified in the MAG of Methanoperedens #1 with characteristics and transcriptomic expression
Locus tag	Annotation	AA length	# of CXXCH motifs	Signal-peptide	S-layer domain	Anchored in the membrane	Expression (tpm), average of three replicates
METP1_00514	hypothetical protein	916	17	Sec/SPI (0.9488)	-	-	524.402
METP1_00516	hypothetical protein	1184	23	Sec/SPI (0.9881)	Yes	-	32.7484
METP1_00541	Hydroxylamine oxidoreductase	424	8	Sec/SPI (0.9864)	-	-	234.454
METP1_00691	Amicyanin-alpha	1560	4	Sec/SPI (0.9701)	-	-	102.36
METP1_00954	hypothetical protein	733	16	Sec/SPI (0.9629)	-	Yes	1.4362
METP1_00993	Hydroxylamine oxidoreductase	432	8	Sec/SPI (0.9772)	-	-	63.563
METP1_01007	hypothetical protein	403	5	Sec/PSI (0.9799)	-	Yes	190.339
METP1_01062	cytochrome c nitrite reductase small subunit	167	4	Sec/PSI (0.8361)	-	-	0
METP1_01063	nitrite reductase (cytochrome c-552)	435	4	Other (0.5286)	-	-	0
METP1_01446	hypothetical protein	191	6	Sec/SPI (0.7968)	-	-	35.3053
METP1_01503	hypothetical protein	203	5	Other (0.6141)	-	-	1172.12
METP1_02069	hypothetical protein	316	6	Sec/SPI (0.9652)	-	-	154.925
METP1_02070	hypothetical protein	309	6	Sec/SPI (0.993)	-	Yes	45.6921
METP1_02283	hypothetical protein	317	6	Sec/SPI (0.9936)	-	Yes	245.987
METP1_02284	hypothetical protein	149	4	Sec/SPI (0.8659)	-	-	77.9367
METP1_02287	hypothetical protein	331	6	Sec/SPI (0.9808)	-	Yes	49.1648
METP1_02288	Cytochrome c-type protein ImcH	364	13	Other (0.5479)	-	-	135.145
METP1_02308	hypothetical protein	752	14	Sec/SPI (0.9381)	-	-	31.1233
METP1_02309	Pre-pro-metalloprotease PrtV	902	14	Sec/SPI (0.974)	-	-	19.2732
METP1_02485	hypothetical protein	309	12	Sec/SPI (0.702)	-	-	49.9388
METP1_02487	hypothetical protein	182	4	Sec/SPI (0.9866)	-	-	20417.7
METP1_02575	hypothetical protein	258	5	Sec/SPI (0.8095)	-	-	156.65
METP1_02773	hypothetical protein	202	7	Sec/SPI (0.0047)	-	-	147.283
METP1_02847	hypothetical protein	206	3	Sec/SPI (0.996)	-	-	857.752
METP1_02999	hypothetical protein	317	7	Sec/SPI (0.9918)	-	Yes	325.587
METP1_03207	Cytochrome c-type protein ImcH	370	13	Sec/SPI (0.505)	-	-	3.2464
METP1_03209	hypothetical protein	623	5	Sec/SPI (0.7118)	Yes	-	1.72821
METP1_03355	hypothetical protein	301	11	Other (0.7467)	-	-	263.19
METP1_03490	High-molecular-weight cytochrome c	267	7	Other (0.9985)	-	Yes	2688.92
METP1_03495	hypothetical protein	286	7	Sec/SPI (0.998)	-	-	344.916
METP1_03709	hypothetical protein	467	8	Sec/SPI (0.9527)	-	-	612.991
METP1_03711	hypothetical protein	2021	38	Sec/SPI (0.9968)	-	-	1832.3
METP1_03713	hypothetical protein	635	16	Sec/SPI (0.9587)	-	-	88.775
METP1_03801	partial Cytochrome c-552	1019	22	Sec/SPI (0.9162)	-	-	7759.51
