# Supplementary material for: Methane-Dependent Extracellular Electron Transfer at the Bioanode by the Anaerobic Archaeal Methanotroph “Candidatus Methanoperedens”
Source: Front Microbiol. 2022 Apr 12;13:820989. doi: 10.3389/fmicb.2022.820989 (PMC9039326; doi:10.3389/fmicb.2022.820989)
Supplement: Supplementary file 6 [file Table_5.XLSX]

## Sheet: Blad1
Supplementary table 5: Expression of common genes part of the metabolism of Methanoperedens MAG #1 and genes related to PHA metabolism
Locus tag	Gene name	Expression (tpm), average of three replicates
METP1_03698	Mer	597.861
METP1_01331	Mtd	642.803
METP1_01132	Mch	65.9544
METP1_01000	NarA	66.873
METP1_01001	NarB	70.6666
METP1_01049	NarG	19.1624
METP1_03671	McrA	23045
METP1_03674	McrB	32069.1
METP1_03673	McrD	47061
METP1_03672	McrG	33791.3
METP1_00566	Acetyl-coA C-acetyltransferase	1196.8
METP1_00568	PhaC: PHA synthase	1029.4
METP1_00569	PhaE	3237.3
METP1_00570	PhaE	5415.6
METP1_1230	PhaF	6759.85
